# Supplementary material for: A Human-specific Protein Regulated by Alternative Polyadenylation Shapes Uniqueness of Human Brain Development
Source: Genomics Proteomics Bioinformatics. 2025 Dec 13;23(6):qzaf125. doi: 10.1093/gpbjnl/qzaf125 (PMC13197124; doi:10.1093/gpbjnl/qzaf125)
Supplement: qzaf125_Supplementary_Data [file qzaf125_supplementary_data.zip]

Archive with 32 entries (32 files):
- Figure S9.eps
- Figure S10.eps
- Figure S11.eps
- Figure S12.eps
- Figure S13.eps
- Figure S14.eps
- Figure S15.eps
- Figure S16.eps
- Figure S17.eps
- Figure S18.eps
- Supplementary material captions 120625.docx
- Table S1.xlsx
- Table S2.xlsx
- Table S3.xlsx
- Table S4.xlsx
- Table S5.xlsx
- Table S6.docx
- Table S7.xlsx
- Table S8.xlsx
- Table S9.xlsx
- Table S10.docx
- Table S11.xlsx
- Table S12.xlsx
- Table S13.xlsx
- Figure S1.eps
- Figure S2.eps
- Figure S3.eps
- Figure S4.eps
- Figure S5.eps
- Figure S6.eps
- Figure S7.eps
- Figure S8.eps
