# Supplementary material for: A Human-specific Protein Regulated by Alternative Polyadenylation Shapes Uniqueness of Human Brain Development
Source: Genomics Proteomics Bioinformatics. 2025 Dec 13;23(6):qzaf125. doi: 10.1093/gpbjnl/qzaf125 (PMC13197124; doi:10.1093/gpbjnl/qzaf125)
Supplement: qzaf125_Supplementary_Data [file qzaf125_supplementary_data.zip › Table S1.xlsx]

## Sheet: Sheet 1
Table S1 65,994 PA sites in 19,045 genes identified by Iso-Seq data
Note: Iso-Seq, single-molecule isoform sequencing; PA, polyadenylation. PA site usage represents the proportion of Iso-Seq reads at a specific PA site relative to all PA sites of the gene.
Chromosome	Start	End	Gene name	Count	Strand	PA site usage
chr1	14362	14363	WASH7P	37	-	0.544118
chr1	16442	16443	WASH7P	31	-	0.455882
chr1	31108	31109	MIR1302-2HG	2	+	1
chr1	120226	120227	ENSG00000241860	2	-	0.2
chr1	134360	134361	CICP27	3	+	1
chr1	164872	164873	ENSG00000241860	2	-	0.2
chr1	167121	167122	ENSG00000241860	6	-	0.6
chr1	186971	186972	WASH9P	5	-	1
chr1	629430	629431	MTND1P23	14	+	1
chr1	629841	629842	MTND2P28	4	+	0.363636
chr1	629885	629886	MTND2P28	4	+	0.363636
chr1	630026	630027	MTND2P28	3	+	0.272727
chr1	632063	632064	MTCO1P12	7	+	0.583333
chr1	632310	632311	MTCO1P12	3	+	0.25
chr1	632682	632683	MTCO1P12	2	+	0.166667
chr1	633462	633463	MTCO2P12	2	+	1
chr1	633915	633916	MTATP6P1	2	-	0.166667
chr1	634033	634034	MTATP6P1	2	+	0.166667
chr1	634148	634149	MTATP6P1	3	+	0.25
chr1	634224	634225	MTATP6P1	2	+	0.166667
chr1	634373	634374	MTATP6P1	3	+	0.25
chr1	800429	800430	ENSG00000230092	4	-	1
chr1	810063	810064	LINC01409	12	+	1
chr1	824326	824327	LINC00115	16	-	0.0993789
chr1	826076	826077	LINC00115	8	-	0.0496894
chr1	826212	826213	LINC00115	132	-	0.819876
chr1	826322	826323	LINC00115	5	-	0.0310559
chr1	841999	842000	LINC01128	9	+	0.3
chr1	843601	843602	LINC01128	6	+	0.2
chr1	854092	854093	LINC01128	4	+	0.133333
chr1	854386	854387	LINC01128	9	+	0.3
chr1	857182	857183	LINC01128	2	+	0.0666667
chr1	918153	918154	ENSG00000272438	2	+	1
chr1	932115	932116	SAMD11	2	+	0.0909091
chr1	944203	944204	NOC2L	2032	-	0.969928
chr1	944286	944287	NOC2L	2	-	0.000954654
chr1	944571	944572	SAMD11	20	+	0.909091
chr1	958083	958084	NOC2L	58	-	0.027685
chr1	958270	958271	NOC2L	3	-	0.00143198
chr1	965713	965714	KLHL17	250	+	1
chr1	998964	998965	HES4	895	-	1
chr1	1014534	1014535	ISG15	243	+	1
chr1	1056111	1056112	AGRN	249	+	1
chr1	1066437	1066438	ENSG00000217801	73	+	1
chr1	1081824	1081825	C1orf159	333	-	0.956897
chr1	1082231	1082232	C1orf159	15	-	0.0431034
chr1	1203508	1203509	TNFRSF18	60	-	1
chr1	1211345	1211346	TNFRSF4	63	-	1
chr1	1216937	1216938	SDF4	1180	-	0.991597
chr1	1217074	1217075	SDF4	10	-	0.00840336
chr1	1233631	1233632	B3GALT6	3	+	0.00243902
chr1	1233717	1233718	B3GALT6	460	+	0.373984
chr1	1233846	1233847	B3GALT6	20	+	0.0162602
chr1	1234178	1234179	B3GALT6	239	+	0.194309
chr1	1235034	1235035	B3GALT6	508	+	0.413008
chr1	1242452	1242453	C1QTNF12	12	-	1
chr1	1253907	1253908	UBE2J2	78	-	0.928571
chr1	1254904	1254905	UBE2J2	6	-	0.0714286
chr1	1292023	1292024	SCNN1D	212	+	1
chr1	1292391	1292392	ACAP3	549	-	0.462121
chr1	1292870	1292871	ACAP3	555	-	0.467172
chr1	1301279	1301280	ACAP3	54	-	0.0454545
chr1	1301447	1301448	ACAP3	30	-	0.0252525
chr1	1311595	1311596	PUSL1	2	+	0.00564972
chr1	1311608	1311609	INTS11	1284	-	0.972727
chr1	1311670	1311671	INTS11	3	-	0.00227273
chr1	1311675	1311676	PUSL1	352	+	0.99435
chr1	1316617	1316618	INTS11	4	-	0.0030303
chr1	1317876	1317877	INTS11	2	-	0.00151515
chr1	1318702	1318703	INTS11	24	-	0.0181818
chr1	1319677	1319678	INTS11	3	-	0.00227273
chr1	1328894	1328895	CPTP	714	+	1
chr1	1335278	1335279	DVL1	832	-	1
chr1	1352693	1352694	MXRA8	3	-	1
chr1	1373736	1373737	AURKAIP1	4466	-	1
chr1	1385711	1385712	CCNL2	53	-	0.0248127
chr1	1386502	1386503	CCNL2	693	-	0.324438
chr1	1386712	1386713	CCNL2	811	-	0.379682
chr1	1391047	1391048	CCNL2	2	-	0.00093633
chr1	1391130	1391131	CCNL2	74	-	0.0346442
chr1	1391229	1391230	CCNL2	25	-	0.0117041
chr1	1391613	1391614	CCNL2	65	-	0.0304307
chr1	1391767	1391768	CCNL2	3	-	0.00140449
chr1	1392224	1392225	CCNL2	6	-	0.00280899
chr1	1392293	1392294	CCNL2	389	-	0.182116
chr1	1392444	1392445	CCNL2	11	-	0.00514981
chr1	1394785	1394786	CCNL2	2	-	0.00093633
chr1	1396597	1396598	CCNL2	2	-	0.00093633
chr1	1401909	1401910	MRPL20	1369	-	0.948061
chr1	1401909	1401910	MRPL20-AS1	4	+	0.0192308
chr1	1402028	1402029	MRPL20-AS1	204	+	0.980769
chr1	1402038	1402039	MRPL20	73	-	0.050554
chr1	1405933	1405934	MRPL20	2	-	0.00138504
chr1	1410682	1410683	MRPL20-DT	11	+	1
chr1	1418421	1418422	ANKRD65	1482	-	0.996638
chr1	1418628	1418629	ANKRD65	5	-	0.00336247
chr1	1430272	1430273	LINC01770	7	-	1
chr1	1440764	1440765	VWA1	3218	+	0.99752
chr1	1442876	1442877	VWA1	8	+	0.00247985
chr1	1468643	1468644	ATAD3C	4	+	1
chr1	1496200	1496201	ATAD3B	201	+	1
chr1	1509464	1509465	ENSG00000284740	32	+	1
chr1	1534683	1534684	ATAD3A	235	+	1
chr1	1534778	1534779	TMEM240	4	-	0.0909091
chr1	1539056	1539057	TMEM240	40	-	0.909091
chr1	1541673	1541674	SSU72	4327	-	0.963697
chr1	1541830	1541831	SSU72	3	-	0.000668151
chr1	1541918	1541919	SSU72	11	-	0.00244989
chr1	1560911	1560912	SSU72	2	-	0.000445434
chr1	1562351	1562352	SSU72	101	-	0.0224944
chr1	1564442	1564443	SSU72	9	-	0.00200445
chr1	1564655	1564656	SSU72	7	-	0.00155902
chr1	1564750	1564751	SSU72	30	-	0.00668151
chr1	1598013	1598014	FNDC10	1941	-	1
chr1	1602755	1602756	ENSG00000286989	3	+	1
chr1	1613762	1613763	ENSG00000272106	581	-	0.991468
chr1	1614078	1614079	ENSG00000272106	3	-	0.00511945
chr1	1614799	1614800	ENSG00000272106	2	-	0.00341297
chr1	1617319	1617320	MIB2	35	+	0.00930851
chr1	1630603	1630604	MIB2	3725	+	0.990691
chr1	1634652	1634653	MMP23B	29	+	0.90625
chr1	1635228	1635229	CDK11B	33	-	0.229167
chr1	1635271	1635272	MMP23B	3	+	0.09375
chr1	1635589	1635590	CDK11B	101	-	0.701389
chr1	1649620	1649621	CDK11B	4	-	0.0277778
chr1	1650689	1650690	CDK11B	4	-	0.0277778
chr1	1652486	1652487	CDK11B	2	-	0.0138889
chr1	1659528	1659529	SLC35E2B	6	-	0.0517241
chr1	1661478	1661479	SLC35E2B	68	-	0.586207
chr1	1662292	1662293	SLC35E2B	3	-	0.0258621
chr1	1662611	1662612	SLC35E2B	5	-	0.0431034
chr1	1662773	1662774	SLC35E2B	2	-	0.0172414
chr1	1664294	1664295	SLC35E2B	32	-	0.275862
chr1	1701809	1701810	MMP23A	41	+	1
chr1	1702732	1702733	CDK11A	2	-	1
chr1	1724839	1724840	SLC35E2A	13	-	0.684211
chr1	1732271	1732272	SLC35E2A	4	-	0.210526
chr1	1734232	1734233	SLC35E2A	2	-	0.105263
chr1	1751238	1751239	NADK	378	-	0.751491
chr1	1751278	1751279	NADK	22	-	0.0437376
chr1	1752519	1752520	NADK	101	-	0.200795
chr1	1755368	1755369	NADK	2	-	0.00397614
chr1	1785290	1785291	GNB1	3625	-	0.900845
chr1	1785793	1785794	GNB1	12	-	0.00298211
chr1	1785933	1785934	GNB1	5	-	0.00124254
chr1	1786046	1786047	GNB1	3	-	0.000745527
chr1	1786756	1786757	GNB1	309	-	0.0767893
chr1	1786836	1786837	GNB1	17	-	0.00422465
chr1	1786940	1786941	GNB1	3	-	0.000745527
chr1	1787207	1787208	GNB1	2	-	0.000497018
chr1	1814365	1814366	GNB1	4	-	0.000994036
chr1	1816667	1816668	GNB1	2	-	0.000497018
chr1	1824988	1824989	GNB1	29	-	0.00720676
chr1	1825162	1825163	GNB1	9	-	0.00223658
chr1	1838462	1838463	GNB1	4	-	0.000994036
chr1	1892725	1892726	GNB1-DT	16	+	1
chr1	1917293	1917294	CALML6	10	+	1
chr1	1917590	1917591	TMEM52	40	-	1
chr1	1921960	1921961	CFAP74	39	-	0.382353
chr1	1930525	1930526	CFAP74	7	-	0.0686275
chr1	1935727	1935728	CFAP74	12	-	0.117647
chr1	1940752	1940753	CFAP74	2	-	0.0196078
chr1	1951071	1951072	CFAP74	4	-	0.0392157
chr1	1953312	1953313	CFAP74	14	-	0.137255
chr1	1984319	1984320	CFAP74	6	-	0.0588235
chr1	1985075	1985076	CFAP74	6	-	0.0588235
chr1	1985145	1985146	CFAP74	4	-	0.0392157
chr1	1985220	1985221	CFAP74	2	-	0.0196078
chr1	1987985	1987986	CFAP74	6	-	0.0588235
chr1	2013196	2013197	ENSG00000233542	7	-	0.777778
chr1	2013827	2013828	ENSG00000233542	2	-	0.222222
chr1	2030752	2030753	GABRD	1948	+	1
chr1	2143046	2143047	ENSG00000271806	9	-	1
chr1	2184477	2184478	FAAP20	124	-	0.161039
chr1	2184964	2184965	FAAP20	5	-	0.00649351
chr1	2185392	2185393	PRKCZ	3335	+	0.993447
chr1	2186980	2186981	PRKCZ	17	+	0.00506405
chr1	2187189	2187190	FAAP20	2	-	0.0025974
chr1	2187258	2187259	PRKCZ	5	+	0.00148943
chr1	2189550	2189551	FAAP20	615	-	0.798701
chr1	2191901	2191902	FAAP20	19	-	0.0246753
chr1	2192351	2192352	FAAP20	2	-	0.0025974
chr1	2193153	2193154	FAAP20	3	-	0.0038961
chr1	2308419	2308420	SKI	2	+	0.333333
chr1	2308654	2308655	SKI	4	+	0.666667
chr1	2319208	2319209	MORN1	2	-	0.00956938
chr1	2321253	2321254	MORN1	152	-	0.727273
chr1	2326211	2326212	ENSG00000272161	2	-	1
chr1	2332078	2332079	MORN1	6	-	0.0287081
chr1	2333858	2333859	MORN1	2	-	0.00956938
chr1	2350416	2350417	ENSG00000269896	17	-	1
chr1	2354928	2354929	MORN1	3	-	0.0143541
chr1	2370689	2370690	MORN1	17	-	0.0813397
chr1	2371524	2371525	MORN1	2	-	0.00956938
chr1	2372013	2372014	MORN1	4	-	0.0191388
chr1	2377624	2377625	MORN1	4	-	0.0191388
chr1	2378998	2378999	MORN1	6	-	0.0287081
chr1	2383522	2383523	MORN1	2	-	0.00956938
chr1	2384780	2384781	MORN1	4	-	0.0191388
chr1	2388004	2388005	MORN1	5	-	0.0239234
chr1	2403215	2403216	RER1	336	+	0.178249
chr1	2403300	2403301	RER1	192	+	0.101857
chr1	2403601	2403602	RER1	2	+	0.00106101
chr1	2403673	2403674	RER1	6	+	0.00318302
chr1	2403748	2403749	RER1	744	+	0.394695
chr1	2403781	2403782	PEX10	2	-	0.00286944
chr1	2403980	2403981	PEX10	25	-	0.035868
chr1	2404822	2404823	PEX10	631	-	0.905308
chr1	2404854	2404855	RER1	14	+	0.00742706
chr1	2405113	2405114	PEX10	2	-	0.00286944
chr1	2405370	2405371	PEX10	33	-	0.0473458
chr1	2405434	2405435	RER1	591	+	0.313528
chr1	2405613	2405614	PEX10	2	-	0.00286944
chr1	2405666	2405667	PEX10	2	-	0.00286944
chr1	2505452	2505453	PANK4	2	-	0.00250313
chr1	2505529	2505530	PLCH2	200	+	0.985222
chr1	2505806	2505807	PLCH2	3	+	0.0147783
chr1	2508543	2508544	PANK4	795	-	0.994994
chr1	2512535	2512536	PANK4	2	-	0.00250313
chr1	2528746	2528747	HES5	176	-	1
chr1	2549919	2549920	TNFRSF14-AS1	8	-	1
chr1	2563741	2563742	TNFRSF14	90	+	0.352941
chr1	2563825	2563826	TNFRSF14	165	+	0.647059
chr1	2584425	2584426	ENSG00000228037	2	+	1
chr1	2589588	2589589	PRXL2B	11	+	0.0134969
chr1	2590641	2590642	MMEL1	4	-	1
chr1	2591462	2591463	PRXL2B	804	+	0.986503
chr1	2636617	2636618	MMEL1-AS1	3	+	1
chr1	2784749	2784750	ENSG00000285945	2	+	1
chr1	2960396	2960397	ENSG00000284745	4	-	1
chr1	3059618	3059619	PRDM16-DT	80	-	0.490798
chr1	3063459	3063460	PRDM16-DT	2	-	0.0122699
chr1	3064079	3064080	PRDM16-DT	81	-	0.496933
chr1	3312750	3312751	ENSG00000287828	2	-	1
chr1	3386914	3386915	PRDM16	3	+	0.15
chr1	3435344	3435345	PRDM16	8	+	0.4
chr1	3435636	3435637	PRDM16	2	+	0.1
chr1	3436180	3436181	PRDM16	5	+	0.25
chr1	3438618	3438619	PRDM16	2	+	0.1
chr1	3481107	3481108	ARHGEF16	66	+	1
chr1	3487948	3487949	MEGF6	7	-	0.0707071
chr1	3489919	3489920	MEGF6	82	-	0.828283
chr1	3513608	3513609	MEGF6	10	-	0.10101
chr1	3622859	3622860	ENSG00000238260	16	-	1
chr1	3628786	3628787	TPRG1L	2	+	0.000814001
chr1	3628838	3628839	TPRG1L	15	+	0.00610501
chr1	3629285	3629286	WRAP73	4	-	0.00680272
chr1	3629337	3629338	TPRG1L	5	+	0.002035
chr1	3629443	3629444	TPRG1L	4	+	0.001628
chr1	3630124	3630125	TPRG1L	2431	+	0.989418
chr1	3630771	3630772	WRAP73	584	-	0.993197
chr1	3733551	3733552	TP73-AS1	4	-	0.0217391
chr1	3733903	3733904	TP73	4	+	1
chr1	3733937	3733938	TP73-AS1	2	-	0.0108696
chr1	3735616	3735617	TP73-AS1	3	-	0.0163043
chr1	3735985	3735986	TP73-AS1	12	-	0.0652174
chr1	3737149	3737150	TP73-AS1	145	-	0.788043
chr1	3737478	3737479	TP73-AS1	16	-	0.0869565
chr1	3737882	3737883	TP73-AS1	2	-	0.0108696
chr1	3775954	3775955	SMIM1	19	+	1
chr1	3778558	3778559	LRRC47	7	-	0.00459318
chr1	3780219	3780220	LRRC47	1500	-	0.984252
chr1	3780560	3780561	LRRC47	17	-	0.0111549
chr1	3783225	3783226	RN7SL574P	4	+	1
chr1	3812088	3812089	CEP104	4	-	0.0454545
chr1	3813966	3813967	CEP104	2	-	0.0227273
chr1	3814795	3814796	CEP104	44	-	0.5
chr1	3815002	3815003	CEP104	2	-	0.0227273
chr1	3816147	3816148	CEP104	2	-	0.0227273
chr1	3822781	3822782	CEP104	3	-	0.0340909
chr1	3836492	3836493	CEP104	11	-	0.125
chr1	3839666	3839667	CEP104	2	-	0.0227273
chr1	3846542	3846543	CEP104	8	-	0.0909091
chr1	3849285	3849286	CEP104	10	-	0.113636
chr1	3883914	3883915	DFFB	2	+	0.153846
chr1	3885306	3885307	C1orf174	2	-	0.0045045
chr1	3885352	3885353	DFFB	2	+	0.153846
chr1	3885434	3885435	DFFB	6	+	0.461538
chr1	3885506	3885507	DFFB	3	+	0.230769
chr1	3889138	3889139	C1orf174	433	-	0.975225
chr1	3889592	3889593	C1orf174	2	-	0.0045045
chr1	3889732	3889733	C1orf174	3	-	0.00675676
chr1	3889875	3889876	C1orf174	4	-	0.00900901
chr1	3949864	3949865	LINC01346	19	+	1
chr1	4015478	4015479	ENSG00000284703	10	-	0.555556
chr1	4015812	4015813	ENSG00000284703	3	-	0.166667
chr1	4015994	4015995	ENSG00000284703	5	-	0.277778
chr1	4777793	4777794	AJAP1	6	+	0.0363636
chr1	4783048	4783049	AJAP1	27	+	0.163636
chr1	4783122	4783123	AJAP1	2	+	0.0121212
chr1	4783186	4783187	AJAP1	18	+	0.109091
chr1	4783789	4783790	AJAP1	112	+	0.678788
chr1	5862810	5862811	NPHP4	125	-	1
chr1	6018924	6018925	KCNAB2	6	+	0.00462606
chr1	6082809	6082810	KCNAB2	3	+	0.00231303
chr1	6086367	6086368	KCNAB2	14	+	0.0107941
chr1	6098552	6098553	KCNAB2	12	+	0.00925212
chr1	6101178	6101179	KCNAB2	1262	+	0.973015
chr1	6101792	6101793	CHD5	30	-	0.198675
chr1	6105082	6105083	CHD5	118	-	0.781457
chr1	6115285	6115286	CHD5	3	-	0.0198675
chr1	6185020	6185021	RPL22	8	-	0.307692
chr1	6186218	6186219	RPL22	8	-	0.307692
chr1	6186618	6186619	RPL22	10	-	0.384615
chr1	6204839	6204840	RNF207-AS1	9	-	1
chr1	6216339	6216340	RNF207	3	+	0.0967742
chr1	6220155	6220156	RNF207	5	+	0.16129
chr1	6220798	6220799	RNF207	12	+	0.387097
chr1	6221194	6221195	ICMT	20	-	0.0884956
chr1	6221304	6221305	RNF207	5	+	0.16129
chr1	6221962	6221963	RNF207	2	+	0.0645161
chr1	6223491	6223492	ICMT	120	-	0.530973
chr1	6223585	6223586	ICMT	3	-	0.0132743
chr1	6223640	6223641	ICMT	2	-	0.00884956
chr1	6223987	6223988	ICMT	2	-	0.00884956
chr1	6224150	6224151	ICMT	4	-	0.0176991
chr1	6224546	6224547	ICMT	9	-	0.039823
chr1	6224617	6224618	RNF207	4	+	0.129032
chr1	6224629	6224630	ICMT	8	-	0.0353982
chr1	6231691	6231692	ICMT	49	-	0.216814
chr1	6231809	6231810	ICMT	9	-	0.039823
chr1	6247353	6247354	GPR153	91	-	0.791304
chr1	6252295	6252296	GPR153	24	-	0.208696
chr1	6264272	6264273	ACOT7	3819	-	0.988866
chr1	6264513	6264514	ACOT7	2	-	0.000517866
chr1	6292699	6292700	ACOT7	5	-	0.00129467
chr1	6292909	6292910	ACOT7	31	-	0.00802693
chr1	6317746	6317747	ACOT7	5	-	0.00129467
chr1	6460396	6460397	TNFRSF25	8	-	0.025974
chr1	6461174	6461175	TNFRSF25	298	-	0.967532
chr1	6463766	6463767	TNFRSF25	2	-	0.00649351
chr1	6467122	6467123	PLEKHG5	325	-	0.990854
chr1	6494148	6494149	PLEKHG5	3	-	0.00914634
chr1	6521348	6521349	NOL9	6	-	0.2
chr1	6524756	6524757	NOL9	2	-	0.0666667
chr1	6525571	6525572	NOL9	15	-	0.5
chr1	6525668	6525669	NOL9	7	-	0.233333
chr1	6579755	6579756	TAS1R1	3	+	1
chr1	6582300	6582301	ZBTB48	3	+	0.0108303
chr1	6589270	6589271	ZBTB48	274	+	0.98917
chr1	6590724	6590725	KLHL21	377	-	0.989501
chr1	6590938	6590939	KLHL21	2	-	0.00524934
chr1	6599046	6599047	KLHL21	2	-	0.00524934
chr1	6622087	6622088	PHF13	7	+	0.132075
chr1	6623986	6623987	PHF13	46	+	0.867925
chr1	6633560	6633561	THAP3	430	+	0.934783
chr1	6633986	6633987	THAP3	15	+	0.0326087
chr1	6634170	6634171	DNAJC11	874	-	0.826087
chr1	6635118	6635119	DNAJC11	82	-	0.0775047
chr1	6635594	6635595	THAP3	15	+	0.0326087
chr1	6652420	6652421	DNAJC11	2	-	0.00189036
chr1	6653156	6653157	DNAJC11	2	-	0.00189036
chr1	6654108	6654109	DNAJC11	7	-	0.00661626
chr1	6666131	6666132	DNAJC11	3	-	0.00283554
chr1	6666404	6666405	DNAJC11	88	-	0.0831758
chr1	6825210	6825211	CAMTA1	7	+	0.0111821
chr1	6825578	6825579	CAMTA1	2	+	0.00319489
chr1	6872044	6872045	CAMTA1	322	+	0.514377
chr1	6887897	6887898	CAMTA1	5	+	0.00798722
chr1	6888198	6888199	CAMTA1	193	+	0.308307
chr1	7277640	7277641	CAMTA1	2	+	0.00319489
chr1	7370259	7370260	CAMTA1	9	+	0.014377
chr1	7412235	7412236	CAMTA1	2	+	0.00319489
chr1	7769704	7769705	CAMTA1	84	+	0.134185
chr1	7779779	7779780	VAMP3	4	+	0.00504414
chr1	7780286	7780287	VAMP3	12	+	0.0151324
chr1	7780439	7780440	VAMP3	2	+	0.00252207
chr1	7780707	7780708	VAMP3	2	+	0.00252207
chr1	7781117	7781118	VAMP3	4	+	0.00504414
chr1	7781430	7781431	VAMP3	769	+	0.969735
chr1	7786006	7786007	PER3	2	+	0.0212766
chr1	7786384	7786385	PER3	2	+	0.0212766
chr1	7788571	7788572	PER3	20	+	0.212766
chr1	7810497	7810498	PER3	2	+	0.0212766
chr1	7810948	7810949	PER3	21	+	0.223404
chr1	7811269	7811270	PER3	3	+	0.0319149
chr1	7843013	7843014	PER3	2	+	0.0212766
chr1	7845175	7845176	PER3	42	+	0.446809
chr1	7847612	7847613	UTS2	2	-	1
chr1	7971257	7971258	PARK7	4	+	0.000620251
chr1	7985218	7985219	PARK7	2	+	0.000310126
chr1	7985280	7985281	PARK7	6405	+	0.993177
chr1	7985341	7985342	PARK7	31	+	0.00480695
chr1	7985504	7985505	PARK7	7	+	0.00108544
chr1	8011727	8011728	ERRFI1	146	-	0.973333
chr1	8012205	8012206	ERRFI1	2	-	0.0133333
chr1	8014899	8014900	ERRFI1	2	-	0.0133333
chr1	8344164	8344165	SLC45A1	578	+	0.994836
chr1	8344295	8344296	SLC45A1	3	+	0.00516351
chr1	8352405	8352406	RERE	218	-	0.832061
chr1	8354411	8354412	RERE	2	-	0.00763359
chr1	8354515	8354516	RERE	6	-	0.0229008
chr1	8354934	8354935	RERE	3	-	0.0114504
chr1	8355004	8355005	RERE	3	-	0.0114504
chr1	8437961	8437962	RERE	4	-	0.0152672
chr1	8438002	8438003	RERE	5	-	0.019084
chr1	8464968	8464969	RERE	2	-	0.00763359
chr1	8465299	8465300	RERE	2	-	0.00763359
chr1	8507756	8507757	RERE	13	-	0.0496183
chr1	8539422	8539423	RERE	4	-	0.0152672
chr1	8860313	8860314	ENO1	2	-	0.00011385
chr1	8861003	8861004	ENO1	17556	-	0.999374
chr1	8861106	8861107	ENO1	2	-	0.00011385
chr1	8867573	8867574	ENO1	2	-	0.00011385
chr1	8867996	8867997	ENO1	5	-	0.000284625
chr1	8879871	8879872	ENO1-AS1	3	+	1
chr1	9036947	9036948	SLC2A5	73	-	0.935897
chr1	9037475	9037476	SLC2A5	5	-	0.0641026
chr1	9192086	9192087	LNCTAM34A	3	+	1
chr1	9267536	9267537	H6PD	2	+	0.4
chr1	9271330	9271331	H6PD	3	+	0.6
chr1	9367863	9367864	SPSB1	46	+	0.630137
chr1	9369528	9369529	SPSB1	27	+	0.369863
chr1	9425096	9425097	LINC02606	17	-	0.894737
chr1	9425194	9425195	LINC02606	2	-	0.105263
chr1	9580281	9580282	SLC25A33	2	+	0.00375235
chr1	9582545	9582546	SLC25A33	22	+	0.0412758
chr1	9582624	9582625	SLC25A33	2	+	0.00375235
chr1	9582771	9582772	SLC25A33	505	+	0.947467
chr1	9585170	9585171	SLC25A33	2	+	0.00375235
chr1	9604947	9604948	TMEM201	63	+	0.512195
chr1	9605163	9605164	TMEM201	7	+	0.0569106
chr1	9614869	9614870	TMEM201	53	+	0.430894
chr1	9680844	9680845	PIK3CD-AS2	3	-	1
chr1	9729027	9729028	CLSTN1	2100	-	0.934996
chr1	9729979	9729980	CLSTN1	128	-	0.0569902
chr1	9739834	9739835	CLSTN1	5	-	0.00222618
chr1	9741152	9741153	CLSTN1	2	-	0.000890472
chr1	9751198	9751199	CLSTN1	3	-	0.00133571
chr1	9751479	9751480	CLSTN1	5	-	0.00222618
chr1	9755127	9755128	CLSTN1	3	-	0.00133571
chr1	9848277	9848278	CTNNBIP1	579	-	0.825963
chr1	9850109	9850110	CTNNBIP1	106	-	0.151213
chr1	9850152	9850153	ENSG00000223989	2	+	1
chr1	9850452	9850453	CTNNBIP1	16	-	0.0228245
chr1	9922126	9922127	LZIC	14	-	0.0526316
chr1	9926292	9926293	LZIC	5	-	0.018797
chr1	9926393	9926394	LZIC	2	-	0.0075188
chr1	9928426	9928427	LZIC	3	-	0.0112782
chr1	9928932	9928933	LZIC	13	-	0.0488722
chr1	9929280	9929281	LZIC	70	-	0.263158
chr1	9929708	9929709	LZIC	49	-	0.184211
chr1	9929798	9929799	LZIC	3	-	0.0112782
chr1	9929965	9929966	LZIC	2	-	0.0075188
chr1	9930246	9930247	LZIC	103	-	0.387218
chr1	9930415	9930416	LZIC	2	-	0.0075188
chr1	9949976	9949977	TMEM274P	7	-	1
chr1	9981764	9981765	NMNAT1	19	+	0.422222
chr1	9981855	9981856	NMNAT1	7	+	0.155556
chr1	9982817	9982818	NMNAT1	4	+	0.0888889
chr1	9983141	9983142	NMNAT1	2	+	0.0444444
chr1	9984568	9984569	NMNAT1	5	+	0.111111
chr1	9984775	9984776	NMNAT1	5	+	0.111111
chr1	9985498	9985499	NMNAT1	3	+	0.0666667
chr1	10016018	10016019	RBP7	162	+	1
chr1	10073115	10073116	UBE4B	3	+	0.0267857
chr1	10145179	10145180	UBE4B	2	+	0.0178571
chr1	10180232	10180233	UBE4B	2	+	0.0178571
chr1	10180599	10180600	UBE4B	34	+	0.303571
chr1	10181232	10181233	UBE4B	71	+	0.633929
chr1	10232435	10232436	KIF1B	2	+	0.0235294
chr1	10256267	10256268	KIF1B	2	+	0.0235294
chr1	10258613	10258614	KIF1B	5	+	0.0588235
chr1	10261946	10261947	KIF1B	4	+	0.0470588
chr1	10268223	10268224	KIF1B	2	+	0.0235294
chr1	10272305	10272306	KIF1B	3	+	0.0352941
chr1	10273030	10273031	KIF1B	7	+	0.0823529
chr1	10297077	10297078	KIF1B	3	+	0.0352941
chr1	10308594	10308595	KIF1B	5	+	0.0588235
chr1	10322058	10322059	KIF1B	4	+	0.0470588
chr1	10340105	10340106	KIF1B	2	+	0.0235294
chr1	10376643	10376644	KIF1B	4	+	0.0470588
chr1	10376756	10376757	KIF1B	2	+	0.0235294
chr1	10381598	10381599	KIF1B	40	+	0.470588
chr1	10420142	10420143	PGD	692	+	0.777528
chr1	10420509	10420510	PGD	198	+	0.222472
chr1	10451657	10451658	CORT	363	+	0.870504
chr1	10451794	10451795	CORT	6	+	0.0143885
chr1	10451899	10451900	CORT	42	+	0.100719
chr1	10452004	10452005	CORT	2	+	0.00479616
chr1	10452104	10452105	CORT	4	+	0.00959233
chr1	10458557	10458558	DFFA	2	-	0.00803213
chr1	10460845	10460846	DFFA	2	-	0.00803213
chr1	10460926	10460927	DFFA	39	-	0.156627
chr1	10461091	10461092	DFFA	2	-	0.00803213
chr1	10461227	10461228	DFFA	91	-	0.365462
chr1	10462466	10462467	DFFA	66	-	0.26506
chr1	10462535	10462536	DFFA	2	-	0.00803213
chr1	10462875	10462876	DFFA	45	-	0.180723
chr1	10630755	10630756	PEX14	415	+	1
chr1	10636610	10636611	CASZ1	5	-	0.714286
chr1	10647211	10647212	CASZ1	2	-	0.285714
chr1	11022088	11022089	TARDBP	3	+	0.00352941
chr1	11023101	11023102	TARDBP	4	+	0.00470588
chr1	11024036	11024037	TARDBP	583	+	0.685882
chr1	11024182	11024183	TARDBP	65	+	0.0764706
chr1	11024744	11024745	TARDBP	5	+	0.00588235
chr1	11024982	11024983	TARDBP	3	+	0.00352941
chr1	11025490	11025491	TARDBP	139	+	0.163529
chr1	11030526	11030527	TARDBP	48	+	0.0564706
chr1	11054591	11054592	SRM	3330	-	0.996111
chr1	11054642	11054643	SRM	7	-	0.00209393
chr1	11057485	11057486	SRM	6	-	0.0017948
chr1	11066623	11066624	EXOSC10	644	-	0.98773
chr1	11080165	11080166	EXOSC10	6	-	0.00920245
chr1	11090020	11090021	EXOSC10	2	-	0.00306748
chr1	11102093	11102094	EXOSC10-AS1	25	+	1
chr1	11106541	11106542	MTOR	73	-	0.879518
chr1	11132878	11132879	MTOR	2	-	0.0240964
chr1	11195936	11195937	ANGPTL7	4	+	0.5
chr1	11195979	11195980	ANGPTL7	4	+	0.5
chr1	11251675	11251676	MTOR	8	-	0.0963855
chr1	11286199	11286200	UBIAD1	4	+	0.031746
chr1	11286280	11286281	UBIAD1	28	+	0.222222
chr1	11286348	11286349	UBIAD1	10	+	0.0793651
chr1	11286528	11286529	UBIAD1	10	+	0.0793651
chr1	11288432	11288433	UBIAD1	74	+	0.587302
chr1	11526848	11526849	DISP3	4	+	0.0606061
chr1	11537549	11537550	DISP3	62	+	0.939394
chr1	11636942	11636943	FBXO2	5	-	0.000851789
chr1	11648388	11648389	FBXO2	5865	-	0.999148
chr1	11659476	11659477	FBXO44	2	+	0.000542299
chr1	11659961	11659962	FBXO44	4	+	0.0010846
chr1	11660003	11660004	FBXO44	2	+	0.000542299
chr1	11662288	11662289	FBXO44	2982	+	0.808568
chr1	11662998	11662999	FBXO44	2	+	0.000542299
chr1	11663320	11663321	FBXO44	696	+	0.18872
chr1	11674029	11674030	FBXO6	57	+	0.15
chr1	11674349	11674350	FBXO6	320	+	0.842105
chr1	11674480	11674481	MAD2L2	685	-	1
chr1	11675084	11675085	FBXO6	3	+	0.00789474
chr1	11750767	11750768	AGTRAP	404	+	1
chr1	11785752	11785753	MTHFR	5	-	0.108696
chr1	11786621	11786622	MTHFR	6	-	0.130435
chr1	11789475	11789476	C1orf167	4	+	0.333333
chr1	11789583	11789584	C1orf167	8	+	0.666667
chr1	11789879	11789880	MTHFR	6	-	0.130435
chr1	11790022	11790023	MTHFR	20	-	0.434783
chr1	11790076	11790077	MTHFR	3	-	0.0652174
chr1	11790467	11790468	MTHFR	2	-	0.0434783
chr1	11799651	11799652	MTHFR	4	-	0.0869565
chr1	11821195	11821196	CLCN6	2	+	0.0124224
chr1	11821904	11821905	CLCN6	2	+	0.0124224
chr1	11829502	11829503	CLCN6	3	+	0.0186335
chr1	11840893	11840894	CLCN6	3	+	0.0186335
chr1	11843127	11843128	CLCN6	138	+	0.857143
chr1	11845711	11845712	NPPA	46	-	1
chr1	11848077	11848078	CLCN6	13	+	0.0807453
chr1	11857464	11857465	NPPB	5	-	1
chr1	11919591	11919592	KIAA2013	445	-	0.409007
chr1	11919995	11919996	KIAA2013	2	-	0.00183824
chr1	11920067	11920068	KIAA2013	484	-	0.444853
chr1	11922207	11922208	KIAA2013	157	-	0.144301
chr1	11975535	11975536	PLOD1	399	+	1
chr1	12013501	12013502	MFN2	689	+	1
chr1	12032037	12032038	MIIP	1000	+	0.995025
chr1	12032632	12032633	MIIP	5	+	0.00497512
chr1	12144204	12144205	TNFRSF8	2	+	1
chr1	12209218	12209219	TNFRSF1B	121	+	1
chr1	12257549	12257550	VPS13D	2	+	0.0224719
chr1	12349009	12349010	VPS13D	24	+	0.269663
chr1	12509366	12509367	VPS13D	5	+	0.0561798
chr1	12509433	12509434	VPS13D	15	+	0.168539
chr1	12510360	12510361	VPS13D	37	+	0.41573
chr1	12512042	12512043	VPS13D	6	+	0.0674157
chr1	12567910	12567911	DHRS3	388	-	1
chr1	13474973	13474974	LRRC38	36	-	0.947368
chr1	13475293	13475294	LRRC38	2	-	0.0526316
chr1	13516263	13516264	ENSG00000259961	2	+	1
chr1	13616172	13616173	PDPN	2	+	0.0212766
chr1	13616249	13616250	PDPN	20	+	0.212766
chr1	13616385	13616386	PDPN	16	+	0.170213
chr1	13616917	13616918	PDPN	3	+	0.0319149
chr1	13617113	13617114	PDPN	2	+	0.0212766
chr1	13617294	13617295	PDPN	3	+	0.0319149
chr1	13617954	13617955	PDPN	48	+	0.510638
chr1	13757800	13757801	ENSG00000289380	15	-	1
chr1	13787842	13787843	PRDM2	8	+	0.0288809
chr1	13788073	13788074	PRDM2	10	+	0.0361011
chr1	13823069	13823070	PRDM2	3	+	0.0108303
chr1	13823497	13823498	PRDM2	13	+	0.0469314
chr1	13825073	13825074	PRDM2	243	+	0.877256
chr1	15065980	15065981	KAZN	2	+	0.025
chr1	15066211	15066212	KAZN	3	+	0.0375
chr1	15066251	15066252	KAZN	10	+	0.125
chr1	15066551	15066552	KAZN	2	+	0.025
chr1	15066640	15066641	KAZN	10	+	0.125
chr1	15068142	15068143	KAZN	40	+	0.5
chr1	15118041	15118042	KAZN	13	+	0.1625
chr1	15220476	15220477	TMEM51	30	+	1
chr1	15330057	15330058	FHAD1	2	+	0.2
chr1	15348119	15348120	FHAD1	3	+	0.3
chr1	15376448	15376449	FHAD1	2	+	0.2
chr1	15397526	15397527	FHAD1	3	+	0.3
chr1	15428837	15428838	EFHD2	382	+	0.0817287
chr1	15429977	15429978	EFHD2	22	+	0.00470689
chr1	15430058	15430059	EFHD2	40	+	0.00855798
chr1	15430206	15430207	EFHD2	1496	+	0.320068
chr1	15430329	15430330	EFHD2	2734	+	0.584938
chr1	15491396	15491397	CASP9	3	-	0.0171429
chr1	15492283	15492284	CASP9	172	-	0.982857
chr1	15568262	15568263	DNAJC16	2	+	0.117647
chr1	15568373	15568374	DNAJC16	2	+	0.117647
chr1	15568808	15568809	DNAJC16	3	+	0.176471
chr1	15569185	15569186	DNAJC16	2	+	0.117647
chr1	15571730	15571731	DNAJC16	8	+	0.470588
chr1	15573329	15573330	AGMAT	17	-	0.414634
chr1	15573382	15573383	AGMAT	2	-	0.0487805
chr1	15573428	15573429	AGMAT	8	-	0.195122
chr1	15573555	15573556	AGMAT	14	-	0.341463
chr1	15627675	15627676	DDI2	3	+	0.136364
chr1	15662028	15662029	DDI2	12	+	0.545455
chr1	15662271	15662272	DDI2	7	+	0.318182
chr1	15721522	15721523	PLEKHM2	2	+	0.00124611
chr1	15725545	15725546	PLEKHM2	6	+	0.00373832
chr1	15734766	15734767	PLEKHM2	1597	+	0.995016
chr1	15741389	15741390	SLC25A34	46	+	1
chr1	15785357	15785358	FBLIM1	18	+	0.268657
chr1	15786478	15786479	FBLIM1	3	+	0.0447761
chr1	15786582	15786583	FBLIM1	46	+	0.686567
chr1	15807183	15807184	UQCRHL	7	-	1
chr1	15940411	15940412	ZBTB17	16	-	0.0829016
chr1	15941871	15941872	ZBTB17	177	-	0.917098
chr1	16006693	16006694	SRARP	123	+	1
chr1	16014018	16014019	HSPB7	6	-	0.5
chr1	16014914	16014915	HSPB7	6	-	0.5
chr1	16034048	16034049	CLCNKA	4	+	1
chr1	16034510	16034511	ENSG00000232456	5	-	1
chr1	16057304	16057305	CLCNKB	3	+	1
chr1	16057769	16057770	FAM131C	685	-	1
chr1	16124343	16124344	EPHA2	39	-	0.95122
chr1	16147888	16147889	EPHA2	2	-	0.0487805
chr1	16198103	16198104	ARHGEF19	32	-	1
chr1	16215460	16215461	ANO7L1	5	-	0.625
chr1	16215907	16215908	ANO7L1	3	-	0.375
chr1	16228724	16228725	ENSG00000288398	3	-	0.333333
chr1	16231164	16231165	ENSG00000288398	2	+	0.222222
chr1	16231321	16231322	ENSG00000288398	4	+	0.444444
chr1	16231700	16231701	CPLANE2	35	-	1
chr1	16246841	16246842	FBXO42	7	-	0.0194986
chr1	16247384	16247385	FBXO42	5	-	0.0139276
chr1	16248535	16248536	FBXO42	3	-	0.00835655
chr1	16249900	16249901	FBXO42	9	-	0.0250696
chr1	16249997	16249998	FBXO42	25	-	0.0696379
chr1	16250062	16250063	FBXO42	2	-	0.00557103
chr1	16250318	16250319	FBXO42	2	-	0.00557103
chr1	16250400	16250401	FBXO42	161	-	0.448468
chr1	16250511	16250512	FBXO42	2	-	0.00557103
chr1	16250570	16250571	FBXO42	6	-	0.0167131
chr1	16250661	16250662	FBXO42	114	-	0.317549
chr1	16250850	16250851	FBXO42	2	-	0.00557103
chr1	16254956	16254957	FBXO42	5	-	0.0139276
chr1	16255352	16255353	FBXO42	11	-	0.0306407
chr1	16295771	16295772	FBXO42	5	-	0.0139276
chr1	16395545	16395546	SZRD1	5	+	0.037594
chr1	16395591	16395592	SZRD1	46	+	0.345865
chr1	16396381	16396382	SZRD1	54	+	0.406015
chr1	16398143	16398144	SZRD1	28	+	0.210526
chr1	16459176	16459177	CROCCP3	2	-	0.0952381
chr1	16459900	16459901	NECAP2	2	+	0.00428266
chr1	16460076	16460077	NECAP2	465	+	0.995717
chr1	16464615	16464616	CROCCP3	5	-	0.238095
chr1	16467443	16467444	CROCCP3	4	-	0.190476
chr1	16468917	16468918	CROCCP3	3	-	0.142857
chr1	16473909	16473910	CROCCP3	3	-	0.142857
chr1	16475300	16475301	CROCCP3	2	-	0.0952381
chr1	16482850	16482851	CROCCP3	2	-	0.0952381
chr1	16590548	16590549	NBPF1	20	-	0.147059
chr1	16593643	16593644	NBPF1	4	-	0.0294118
chr1	16593783	16593784	NBPF1	2	-	0.0147059
chr1	16594022	16594023	NBPF1	59	-	0.433824
chr1	16599556	16599557	NBPF1	2	-	0.0147059
chr1	16599595	16599596	NBPF1	11	-	0.0808824
chr1	16599807	16599808	NBPF1	2	-	0.0147059
chr1	16602390	16602391	NBPF1	2	-	0.0147059
chr1	16606016	16606017	NBPF1	31	-	0.227941
chr1	16608358	16608359	NBPF1	3	-	0.0220588
chr1	16617691	16617692	CROCCP2	3	-	0.00559701
chr1	16618257	16618258	CROCCP2	499	-	0.93097
chr1	16618550	16618551	CROCCP2	29	-	0.0541045
chr1	16629374	16629375	CROCCP2	5	-	0.00932836
chr1	16635055	16635056	ENSG00000283773	6	-	1
chr1	16650345	16650346	MST1P2	15	+	0.483871
chr1	16650418	16650419	MST1P2	16	+	0.516129
chr1	16685368	16685369	EIF1AXP1	3	-	1
chr1	16705762	16705763	ESPNP	2	-	1
chr1	16757047	16757048	MST1L	3	-	0.166667
chr1	16757120	16757121	MST1L	15	-	0.833333
chr1	16888544	16888545	ENSG00000238142	182	-	1
chr1	16904323	16904324	ENSG00000272426	3	-	1
chr1	16905360	16905361	ENSG00000290122	7	+	1
chr1	16954361	16954362	CROCC	50	+	0.37037
chr1	16968804	16968805	CROCC	18	+	0.133333
chr1	16970969	16970970	CROCC	5	+	0.037037
chr1	16971036	16971037	CROCC	3	+	0.0222222
chr1	16972707	16972708	CROCC	7	+	0.0518519
chr1	16972971	16972972	CROCC	52	+	0.385185
chr1	16974505	16974506	MFAP2	15	-	1
chr1	16985957	16985958	ATP13A2	1085	-	1
chr1	17018734	17018735	SDHB	1983	-	0.996983
chr1	17032218	17032219	SDHB	3	-	0.0015083
chr1	17042979	17042980	SDHB	3	-	0.0015083
chr1	17066761	17066762	PADI2	438	-	0.734899
chr1	17067321	17067322	PADI2	2	-	0.0033557
chr1	17067537	17067538	PADI2	3	-	0.00503356
chr1	17067619	17067620	PADI2	18	-	0.0302013
chr1	17067833	17067834	PADI2	56	-	0.0939597
chr1	17068199	17068200	PADI2	2	-	0.0033557
chr1	17068257	17068258	PADI2	4	-	0.00671141
chr1	17068549	17068550	PADI2	11	-	0.0184564
chr1	17068651	17068652	PADI2	2	-	0.0033557
chr1	17068753	17068754	PADI2	46	-	0.0771812
chr1	17079036	17079037	PADI2	9	-	0.0151007
chr1	17100679	17100680	PADI2	2	-	0.0033557
chr1	17100998	17100999	PADI2	3	-	0.00503356
chr1	17364007	17364008	PADI4	10	+	1
chr1	17406759	17406760	RCC2	43	-	0.716667
chr1	17408674	17408675	RCC2	2	-	0.0333333
chr1	17408853	17408854	RCC2	4	-	0.0666667
chr1	17426786	17426787	RCC2	11	-	0.183333
chr1	17439185	17439186	ENSG00000290096	4	-	1
chr1	17690994	17690995	ARHGEF10L	2	+	0.00793651
chr1	17697867	17697868	ARHGEF10L	250	+	0.992063
chr1	18109936	18109937	ENSG00000280222	2	-	1
chr1	18378481	18378482	IGSF21	1921	+	1
chr1	18485775	18485776	KLHDC7A	2	+	1
chr1	18748875	18748876	PAX7	4	+	1
chr1	18871431	18871432	ALDH4A1	524	-	0.990548
chr1	18882563	18882564	ALDH4A1	5	-	0.0094518
chr1	18908291	18908292	IFFO2	2	-	1
chr1	19074034	19074035	UBR4	2	-	0.285714
chr1	19118437	19118438	UBR4	2	-	0.285714
chr1	19185591	19185592	UBR4	3	-	0.428571
chr1	19218090	19218091	EMC1	28	-	0.358974
chr1	19218220	19218221	EMC1	12	-	0.153846
chr1	19218688	19218689	EMC1	2	-	0.025641
chr1	19218944	19218945	EMC1	36	-	0.461538
chr1	19240691	19240692	EMC1-AS1	47	+	0.94
chr1	19241065	19241066	EMC1-AS1	3	+	0.06
chr1	19258987	19258988	MRTO4	143	+	0.432024
chr1	19259080	19259081	MRTO4	2	+	0.0060423
chr1	19259126	19259127	MRTO4	3	+	0.00906344
chr1	19259445	19259446	MRTO4	129	+	0.389728
chr1	19260125	19260126	MRTO4	54	+	0.163142
chr1	19282564	19282565	AKR7A3	64	-	1
chr1	19297225	19297226	AKR7A2	2	-	0.00188324
chr1	19303969	19303970	AKR7A2	1060	-	0.998117
chr1	19328175	19328176	SLC66A1	4	+	0.0192308
chr1	19328987	19328988	SLC66A1	18	+	0.0865385
chr1	19329287	19329288	SLC66A1	186	+	0.894231
chr1	19338775	19338776	CAPZB	544	-	0.35719
chr1	19338823	19338824	CAPZB	51	-	0.0334865
chr1	19339103	19339104	CAPZB	662	-	0.434668
chr1	19339356	19339357	CAPZB	245	-	0.160867
chr1	19340468	19340469	CAPZB	2	-	0.0013132
chr1	19340745	19340746	CAPZB	3	-	0.0019698
chr1	19344179	19344180	CAPZB	2	-	0.0013132
chr1	19374174	19374175	CAPZB	12	-	0.00787919
chr1	19375891	19375892	CAPZB	2	-	0.0013132
chr1	19657341	19657342	NBL1	12	+	0.111111
chr1	19658451	19658452	NBL1	96	+	0.888889
chr1	19679938	19679939	HTR6	2	+	0.166667
chr1	19680199	19680200	HTR6	3	+	0.25
chr1	19680964	19680965	HTR6	7	+	0.583333
chr1	19682260	19682261	TMCO4	35	-	1
chr1	19908797	19908798	OTUD3	4	+	1
chr1	20091182	20091183	PLA2G5	49	+	0.859649
chr1	20091902	20091903	PLA2G5	8	+	0.140351
chr1	20163055	20163056	PLA2G2C	3	-	1
chr1	20191819	20191820	UBXN10	19	+	0.387755
chr1	20193452	20193453	UBXN10	6	+	0.122449
chr1	20193512	20193513	UBXN10	5	+	0.102041
chr1	20194697	20194698	UBXN10	19	+	0.387755
chr1	20360580	20360581	LINC01141	2	-	0.0408163
chr1	20372705	20372706	LINC01141	2	-	0.0408163
chr1	20372945	20372946	LINC01141	45	-	0.918367
chr1	20482391	20482392	CAMK2N1	8373	-	0.954406
chr1	20482699	20482700	CAMK2N1	6	-	0.000683917
chr1	20482856	20482857	CAMK2N1	50	-	0.0056993
chr1	20482896	20482897	CAMK2N1	4	-	0.000455944
chr1	20483109	20483110	CAMK2N1	7	-	0.000797903
chr1	20483184	20483185	CAMK2N1	2	-	0.000227972
chr1	20483352	20483353	CAMK2N1	141	-	0.016072
chr1	20483443	20483444	CAMK2N1	183	-	0.0208595
chr1	20483590	20483591	CAMK2N1	7	-	0.000797903
chr1	20499449	20499450	MUL1	763	-	1
chr1	20555006	20555007	FAM43B	525	+	1
chr1	20618901	20618902	CDA	56	+	1
chr1	20640121	20640122	PINK1	6	+	0.000534188
chr1	20644029	20644030	PINK1	3	+	0.000267094
chr1	20644983	20644984	PINK1	51	+	0.0045406
chr1	20645057	20645058	PINK1	7	+	0.000623219
chr1	20647808	20647809	DDOST	2	-	0.000937207
chr1	20650737	20650738	PINK1	2384	+	0.212251
chr1	20651315	20651316	PINK1	7495	+	0.66729
chr1	20651509	20651510	PINK1	1286	+	0.114494
chr1	20651684	20651685	DDOST	2	-	0.000937207
chr1	20651842	20651843	DDOST	1421	-	0.665886
chr1	20652119	20652120	DDOST	2	-	0.000937207
chr1	20652187	20652188	DDOST	696	-	0.326148
chr1	20653496	20653497	DDOST	7	-	0.00328022
chr1	20655197	20655198	DDOST	4	-	0.00187441
chr1	20662121	20662122	KIF17	6	-	0.00629591
chr1	20663857	20663858	KIF17	5	-	0.00524659
chr1	20664015	20664016	KIF17	888	-	0.931794
chr1	20665246	20665247	KIF17	18	-	0.0188877
chr1	20665417	20665418	KIF17	9	-	0.00944386
chr1	20665717	20665718	KIF17	4	-	0.00419727
chr1	20671475	20671476	KIF17	7	-	0.00734523
chr1	20671517	20671518	KIF17	3	-	0.00314795
chr1	20671666	20671667	KIF17	11	-	0.0115425
chr1	20698578	20698579	KIF17	2	-	0.00209864
chr1	20719731	20719732	SH2D5	422	-	1
chr1	20742424	20742425	HP1BP3	7	-	0.00542636
chr1	20742685	20742686	HP1BP3	1046	-	0.810853
chr1	20743133	20743134	HP1BP3	41	-	0.0317829
chr1	20743210	20743211	HP1BP3	115	-	0.0891473
chr1	20743333	20743334	HP1BP3	2	-	0.00155039
chr1	20744072	20744073	HP1BP3	4	-	0.00310078
chr1	20744241	20744242	HP1BP3	2	-	0.00155039
chr1	20744637	20744638	HP1BP3	25	-	0.0193798
chr1	20744786	20744787	HP1BP3	8	-	0.00620155
chr1	20754055	20754056	HP1BP3	11	-	0.00852713
chr1	20773689	20773690	HP1BP3	10	-	0.00775194
chr1	20776063	20776064	HP1BP3	6	-	0.00465116
chr1	20776596	20776597	HP1BP3	11	-	0.00852713
chr1	20778808	20778809	HP1BP3	2	-	0.00155039
chr1	20806482	20806483	EIF4G3	93	-	0.704545
chr1	20806568	20806569	EIF4G3	5	-	0.0378788
chr1	20806886	20806887	EIF4G3	15	-	0.113636
chr1	20807016	20807017	EIF4G3	4	-	0.030303
chr1	20807280	20807281	EIF4G3	2	-	0.0151515
chr1	20999858	20999859	EIF4G3	4	-	0.030303
chr1	21175116	21175117	EIF4G3	9	-	0.0681818
chr1	21217249	21217250	ECE1	149	-	0.955128
chr1	21219567	21219568	ECE1	4	-	0.025641
chr1	21232689	21232690	ECE1	3	-	0.0192308
chr1	21457105	21457106	NBPF3	7	+	0.2
chr1	21484898	21484899	NBPF3	28	+	0.8
chr1	21578394	21578395	ALPL	306	+	1
chr1	21596221	21596222	RAP1GAP	2332	-	0.999143
chr1	21609349	21609350	RAP1GAP	2	-	0.000856898
chr1	21678594	21678595	USP48	2	-	0.00738007
chr1	21678902	21678903	USP48	14	-	0.0516605
chr1	21679226	21679227	USP48	58	-	0.214022
chr1	21721035	21721036	USP48	19	-	0.0701107
chr1	21727055	21727056	USP48	2	-	0.00738007
chr1	21727727	21727728	USP48	3	-	0.0110701
chr1	21727852	21727853	USP48	146	-	0.538745
chr1	21727903	21727904	USP48	2	-	0.00738007
chr1	21727966	21727967	USP48	3	-	0.0110701
chr1	21728243	21728244	USP48	3	-	0.0110701
chr1	21728326	21728327	USP48	10	-	0.0369004
chr1	21733809	21733810	USP48	2	-	0.00738007
chr1	21745863	21745864	USP48	2	-	0.00738007
chr1	21751505	21751506	USP48	3	-	0.0110701
chr1	21756557	21756558	USP48	2	-	0.00738007
chr1	21822245	21822246	HSPG2	49	-	0.942308
chr1	21823226	21823227	HSPG2	3	-	0.0576923
chr1	22028251	22028252	CDC42-AS1	3	-	1
chr1	22031216	22031217	LINC00339	4	+	1
chr1	22119708	22119709	WNT4	4	-	0.190476
chr1	22119972	22119973	WNT4	13	-	0.619048
chr1	22127036	22127037	WNT4	4	-	0.190476
chr1	22528486	22528487	ZBTB40	2	+	1
chr1	22603592	22603593	EPHA8	10	+	1
chr1	22648106	22648107	C1QC	131	+	1
chr1	22661529	22661530	C1QB	396	+	0.855292
chr1	22661633	22661634	C1QB	67	+	0.144708
chr1	22791725	22791726	EPHB2	9	+	0.142857
chr1	22791802	22791803	EPHB2	5	+	0.0793651
chr1	22914586	22914587	EPHB2	21	+	0.333333
chr1	22914671	22914672	EPHB2	14	+	0.222222
chr1	22915322	22915323	EPHB2	14	+	0.222222
chr1	23076584	23076585	KDM1A	10	+	0.0149477
chr1	23083170	23083171	KDM1A	3	+	0.0044843
chr1	23083681	23083682	KDM1A	656	+	0.980568
chr1	23084963	23084964	LUZP1	6	-	0.206897
chr1	23088566	23088567	LUZP1	2	-	0.0689655
chr1	23093276	23093277	LUZP1	3	-	0.103448
chr1	23093453	23093454	LUZP1	2	-	0.0689655
chr1	23093601	23093602	LUZP1	6	-	0.206897
chr1	23093657	23093658	LUZP1	8	-	0.275862
chr1	23093966	23093967	LUZP1	2	-	0.0689655
chr1	23191901	23191902	HTR1D	3	-	0.5
chr1	23192946	23192947	HTR1D	3	-	0.5
chr1	23304691	23304692	HNRNPR	3	-	0.00196078
chr1	23309449	23309450	HNRNPR	9	-	0.00588235
chr1	23309791	23309792	HNRNPR	1503	-	0.982353
chr1	23309997	23309998	HNRNPR	2	-	0.00130719
chr1	23310258	23310259	HNRNPR	2	-	0.00130719
chr1	23310392	23310393	HNRNPR	4	-	0.00261438
chr1	23321565	23321566	HNRNPR	2	-	0.00130719
chr1	23322253	23322254	HNRNPR	5	-	0.00326797
chr1	23359448	23359449	ZNF436	34	-	0.395349
chr1	23359974	23359975	ZNF436	50	-	0.581395
chr1	23361319	23361320	ZNF436	2	-	0.0232558
chr1	23371781	23371782	ZNF436-AS1	311	+	0.981073
chr1	23371855	23371856	ZNF436-AS1	6	+	0.0189274
chr1	23379951	23379952	TCEA3	3	-	0.0283019
chr1	23381063	23381064	TCEA3	16	-	0.150943
chr1	23381374	23381375	TCEA3	87	-	0.820755
chr1	23428566	23428567	ASAP3	134	-	0.950355
chr1	23429144	23429145	ASAP3	3	-	0.0212766
chr1	23438520	23438521	ASAP3	2	-	0.0141844
chr1	23454204	23454205	ASAP3	2	-	0.0141844
chr1	23557938	23557939	ID3	1878	-	1
chr1	23695907	23695908	RPL11	2	+	0.000634921
chr1	23696414	23696415	RPL11	3148	+	0.999365
chr1	23759904	23759905	ELOA	82	+	0.911111
chr1	23760518	23760519	ELOA-AS1	26	-	0.565217
chr1	23760621	23760622	ELOA-AS1	20	-	0.434783
chr1	23762057	23762058	ELOA	8	+	0.0888889
chr1	23787699	23787700	PITHD1	12	+	0.00375587
chr1	23787765	23787766	PITHD1	2	+	0.000625978
chr1	23788229	23788230	PITHD1	3176	+	0.994053
chr1	23789400	23789401	PITHD1	5	+	0.00156495
chr1	23790614	23790615	ENSG00000289835	4	-	1
chr1	23795536	23795537	LYPLA2	1264	+	1
chr1	23795598	23795599	GALE	626	-	0.996815
chr1	23798326	23798327	GALE	2	-	0.00318471
chr1	23801886	23801887	HMGCL	739	-	0.963494
chr1	23808761	23808762	HMGCL	2	-	0.00260756
chr1	23809257	23809258	HMGCL	2	-	0.00260756
chr1	23813254	23813255	HMGCL	15	-	0.0195567
chr1	23815513	23815514	HMGCL	9	-	0.011734
chr1	23843977	23843978	FUCA1	2	-	0.00680272
chr1	23845083	23845084	FUCA1	290	-	0.986395
chr1	23864722	23864723	FUCA1	2	-	0.00680272
chr1	23961684	23961685	PNRC2	4	+	0.00386473
chr1	23962480	23962481	PNRC2	4	+	0.00386473
chr1	23962553	23962554	PNRC2	3	+	0.00289855
chr1	23962677	23962678	PNRC2	132	+	0.127536
chr1	23962902	23962903	PNRC2	7	+	0.00676329
chr1	23963349	23963350	PNRC2	3	+	0.00289855
chr1	23963456	23963457	PNRC2	882	+	0.852174
chr1	23964812	23964813	SRSF10	7	-	0.048951
chr1	23966448	23966449	SRSF10	46	-	0.321678
chr1	23967461	23967462	SRSF10	5	-	0.034965
chr1	23969101	23969102	SRSF10	47	-	0.328671
chr1	23970378	23970379	SRSF10	13	-	0.0909091
chr1	23970634	23970635	SRSF10	2	-	0.013986
chr1	23970808	23970809	SRSF10	2	-	0.013986
chr1	23970975	23970976	SRSF10	9	-	0.0629371
chr1	23975599	23975600	SRSF10	2	-	0.013986
chr1	23978134	23978135	SRSF10	6	-	0.041958
chr1	23978586	23978587	SRSF10	4	-	0.027972
chr1	24154164	24154165	IFNLR1	2	-	1
chr1	24355829	24355830	STPG1	2	-	0.00956938
chr1	24356999	24357000	STPG1	190	-	0.909091
chr1	24357087	24357088	STPG1	4	-	0.0191388
chr1	24357939	24357940	STPG1	3	-	0.0143541
chr1	24358097	24358098	STPG1	4	-	0.0191388
chr1	24390998	24390999	STPG1	3	-	0.0143541
chr1	24401104	24401105	STPG1	3	-	0.0143541
chr1	24421345	24421346	NIPAL3	2	+	0.00947867
chr1	24422497	24422498	NIPAL3	3	+	0.014218
chr1	24445216	24445217	NIPAL3	5	+	0.0236967
chr1	24454822	24454823	NIPAL3	6	+	0.028436
chr1	24466297	24466298	NIPAL3	2	+	0.00947867
chr1	24466708	24466709	NIPAL3	2	+	0.00947867
chr1	24469247	24469248	NIPAL3	3	+	0.014218
chr1	24469327	24469328	NIPAL3	19	+	0.0900474
chr1	24470780	24470781	NIPAL3	3	+	0.014218
chr1	24472035	24472036	NIPAL3	2	+	0.00947867
chr1	24472093	24472094	NIPAL3	2	+	0.00947867
chr1	24472974	24472975	NIPAL3	162	+	0.767773
chr1	24476384	24476385	ENSG00000288982	2	-	0.4
chr1	24476642	24476643	ENSG00000288982	3	+	0.6
chr1	24535749	24535750	RCAN3	4	+	0.108108
chr1	24537011	24537012	RCAN3	33	+	0.891892
chr1	24606635	24606636	NCMAP	3	+	1
chr1	24647082	24647083	SRRM1	3	+	0.00574713
chr1	24647966	24647967	SRRM1	7	+	0.01341
chr1	24661458	24661459	SRRM1	4	+	0.00766284
chr1	24672795	24672796	SRRM1	6	+	0.0114943
chr1	24673261	24673262	SRRM1	502	+	0.961686
chr1	24840948	24840949	CLIC4	18	+	0.0172745
chr1	24841359	24841360	CLIC4	2	+	0.00191939
chr1	24841510	24841511	CLIC4	3	+	0.00287908
chr1	24841691	24841692	CLIC4	2	+	0.00191939
chr1	24841788	24841789	CLIC4	25	+	0.0239923
chr1	24841906	24841907	CLIC4	2	+	0.00191939
chr1	24841960	24841961	CLIC4	5	+	0.00479846
chr1	24842050	24842051	CLIC4	3	+	0.00287908
chr1	24842306	24842307	CLIC4	6	+	0.00575816
chr1	24842616	24842617	CLIC4	2	+	0.00191939
chr1	24842739	24842740	CLIC4	12	+	0.0115163
chr1	24842937	24842938	CLIC4	3	+	0.00287908
chr1	24843107	24843108	CLIC4	2	+	0.00191939
chr1	24843665	24843666	CLIC4	5	+	0.00479846
chr1	24844175	24844176	CLIC4	2	+	0.00191939
chr1	24844266	24844267	CLIC4	511	+	0.490403
chr1	24844316	24844317	CLIC4	439	+	0.421305
chr1	24901052	24901053	RUNX3	3	-	1
chr1	25222325	25222326	SYF2	10	-	0.00909091
chr1	25222371	25222372	SYF2	15	-	0.0136364
chr1	25222687	25222688	SYF2	816	-	0.741818
chr1	25222931	25222932	SYF2	2	-	0.00181818
chr1	25222983	25222984	SYF2	34	-	0.0309091
chr1	25223110	25223111	SYF2	198	-	0.18
chr1	25223281	25223282	SYF2	2	-	0.00181818
chr1	25228154	25228155	SYF2	2	-	0.00181818
chr1	25229008	25229009	SYF2	8	-	0.00727273
chr1	25230841	25230842	SYF2	13	-	0.0118182
chr1	25232622	25232623	ENSG00000284602	2	-	0.5
chr1	25234773	25234774	ENSG00000284602	2	+	0.5
chr1	25242160	25242161	RSRP1	2	-	0.0212766
chr1	25242251	25242252	RSRP1	81	-	0.861702
chr1	25242303	25242304	RSRP1	6	-	0.0638298
chr1	25244864	25244865	RSRP1	2	-	0.0212766
chr1	25245147	25245148	RSRP1	3	-	0.0319149
chr1	25248179	25248180	ENSG00000272432	3	+	0.1875
chr1	25248328	25248329	ENSG00000272432	13	+	0.8125
chr1	25360868	25360869	TMEM50A	2	+	0.00202429
chr1	25360963	25360964	TMEM50A	9	+	0.00910931
chr1	25361065	25361066	TMEM50A	8	+	0.00809717
chr1	25361135	25361136	TMEM50A	72	+	0.0728745
chr1	25361508	25361509	TMEM50A	22	+	0.0222672
chr1	25361703	25361704	TMEM50A	2	+	0.00202429
chr1	25362249	25362250	RHCE	11	-	0.229167
chr1	25362267	25362268	TMEM50A	61	+	0.0617409
chr1	25362309	25362310	RHCE	11	-	0.229167
chr1	25362358	25362359	TMEM50A	812	+	0.821862
chr1	25362382	25362383	RHCE	26	-	0.541667
chr1	25498560	25498561	MACO1	9	+	0.0947368
chr1	25498726	25498727	MACO1	78	+	0.821053
chr1	25498803	25498804	MACO1	2	+	0.0210526
chr1	25499436	25499437	MACO1	6	+	0.0631579
chr1	25563296	25563297	LDLRAP1	2	+	0.00732601
chr1	25563468	25563469	LDLRAP1	2	+	0.00732601
chr1	25567854	25567855	LDLRAP1	2	+	0.00732601
chr1	25568883	25568884	LDLRAP1	267	+	0.978022
chr1	25763906	25763907	MAN1C1	2	+	0.01
chr1	25784444	25784445	MAN1C1	178	+	0.89
chr1	25786205	25786206	MAN1C1	20	+	0.1
chr1	25816736	25816737	SELENON	2	+	0.4
chr1	25816749	25816750	ENSG00000228172	5	-	0.454545
chr1	25818218	25818219	SELENON	3	+	0.6
chr1	25818519	25818520	ENSG00000228172	4	-	0.363636
chr1	25818681	25818682	ENSG00000228172	2	-	0.181818
chr1	25832285	25832286	MTFR1L	15	+	0.0374065
chr1	25832935	25832936	MTFR1L	386	+	0.962594
chr1	25834005	25834006	AUNIP	25	-	0.520833
chr1	25834826	25834827	AUNIP	23	-	0.479167
chr1	25861488	25861489	PAQR7	6	-	1
chr1	25900120	25900121	STMN1	486	-	0.0438193
chr1	25900260	25900261	STMN1	26	-	0.00234424
chr1	25900452	25900453	STMN1	3	-	0.00027049
chr1	25900567	25900568	STMN1	10565	-	0.952574
chr1	25900698	25900699	STMN1	5	-	0.000450816
chr1	25900960	25900961	STMN1	3	-	0.00027049
chr1	25901412	25901413	STMN1	3	-	0.00027049
chr1	25959768	25959769	PAFAH2	36	-	0.507042
chr1	25960497	25960498	PAFAH2	2	-	0.028169
chr1	25960740	25960741	PAFAH2	3	-	0.0422535
chr1	25960823	25960824	PAFAH2	23	-	0.323944
chr1	25961465	25961466	PAFAH2	7	-	0.0985915
chr1	26031813	26031814	EXTL1	2	+	0.00359066
chr1	26034109	26034110	EXTL1	16	+	0.0287253
chr1	26035843	26035844	EXTL1	85	+	0.152603
chr1	26036446	26036447	EXTL1	454	+	0.815081
chr1	26123166	26123167	PDIK1L	3	+	1
chr1	26162626	26162627	FAM110D	169	+	1
chr1	26170864	26170865	ZNF593	415	+	1
chr1	26189878	26189879	CNKSR1	59	+	1
chr1	26228143	26228144	ZPLD2P	2	+	1
chr1	26270656	26270657	UBXN11	2	-	0.00121877
chr1	26270723	26270724	UBXN11	11	-	0.00670323
chr1	26270786	26270787	UBXN11	13	-	0.007922
chr1	26278807	26278808	CEP85	99	+	1
chr1	26281319	26281320	SH3BGRL3	35	+	0.00674374
chr1	26281327	26281328	UBXN11	2	-	0.00121877
chr1	26281520	26281521	SH3BGRL3	5153	+	0.992871
chr1	26282283	26282284	UBXN11	1610	-	0.981109
chr1	26285053	26285054	SH3BGRL3	2	+	0.000385356
chr1	26291434	26291435	UBXN11	3	-	0.00182815
chr1	26320521	26320522	CD52	73	+	1
chr1	26438838	26438839	DHDDS	2	+	0.00630915
chr1	26439390	26439391	DHDDS	2	+	0.00630915
chr1	26442230	26442231	DHDDS	46	+	0.14511
chr1	26443041	26443042	DHDDS	2	+	0.00630915
chr1	26443082	26443083	DHDDS	2	+	0.00630915
chr1	26448561	26448562	DHDDS	6	+	0.0189274
chr1	26467531	26467532	DHDDS	4	+	0.0126183
chr1	26469223	26469224	DHDDS	73	+	0.230284
chr1	26469371	26469372	DHDDS	2	+	0.00630915
chr1	26469406	26469407	DHDDS	16	+	0.0504732
chr1	26469587	26469588	DHDDS	3	+	0.00946372
chr1	26469788	26469789	DHDDS	6	+	0.0189274
chr1	26470301	26470302	DHDDS	3	+	0.00946372
chr1	26470654	26470655	DHDDS	4	+	0.0126183
chr1	26471292	26471293	DHDDS	144	+	0.454259
chr1	26475243	26475244	HMGN2	31	+	0.00734249
chr1	26475282	26475283	HMGN2	14	+	0.00331596
chr1	26475360	26475361	HMGN2	2	+	0.000473709
chr1	26475969	26475970	HMGN2	4147	+	0.982236
chr1	26476639	26476640	HMGN2	28	+	0.00663193
chr1	26533682	26533683	DHDDS	2	+	0.00630915
chr1	26575022	26575023	RPS6KA1	215	+	1
chr1	26782101	26782102	ARID1A	71	+	1
chr1	26794960	26794961	PIGV	4	+	0.0193237
chr1	26797919	26797920	PIGV	9	+	0.0434783
chr1	26798293	26798294	PIGV	141	+	0.681159
chr1	26798394	26798395	PIGV	51	+	0.246377
chr1	26800659	26800660	PIGV	2	+	0.00966184
chr1	26855712	26855713	ZDHHC18	18	+	0.04
chr1	26857602	26857603	ZDHHC18	432	+	0.96
chr1	26864455	26864456	SFN	7	+	1
chr1	26876132	26876133	GPN2	7	-	0.304348
chr1	26879379	26879380	GPN2	16	-	0.695652
chr1	26890488	26890489	GPATCH3	403	-	0.952719
chr1	26891562	26891563	GPATCH3	12	-	0.0283688
chr1	26893550	26893551	GPATCH3	8	-	0.0189125
chr1	26941657	26941658	NUDC	2	+	0.000185632
chr1	26946394	26946395	NUDC	10624	+	0.986078
chr1	26946575	26946576	NUDC	45	+	0.00417672
chr1	26946835	26946836	NUDC	3	+	0.000278448
chr1	26946881	26946882	NUDC	100	+	0.0092816
chr1	26949569	26949570	KDF1	32	-	1
chr1	27000134	27000135	TRNP1	3	+	0.00207326
chr1	27000264	27000265	TRNP1	119	+	0.0822391
chr1	27000350	27000351	TRNP1	3	+	0.00207326
chr1	27000652	27000653	TRNP1	1153	+	0.796821
chr1	27000884	27000885	TRNP1	142	+	0.0981341
chr1	27001387	27001388	TRNP1	18	+	0.0124395
chr1	27001562	27001563	TRNP1	7	+	0.0048376
chr1	27001907	27001908	TRNP1	2	+	0.00138217
chr1	27005021	27005022	TENT5B	32	-	1
chr1	27098814	27098815	SLC9A1	142	-	0.986111
chr1	27099508	27099509	SLC9A1	2	-	0.0138889
chr1	27304018	27304019	WDTC1	2	+	0.0102041
chr1	27308240	27308241	WDTC1	176	+	0.897959
chr1	27308501	27308502	WDTC1	7	+	0.0357143
chr1	27308561	27308562	WDTC1	11	+	0.0561224
chr1	27332558	27332559	TMEM222	8	+	0.0052459
chr1	27336398	27336399	TMEM222	1517	+	0.994754
chr1	27353929	27353930	SYTL1	30	+	1
chr1	27354055	27354056	MAP3K6	4	-	0.0215054
chr1	27355185	27355186	MAP3K6	182	-	0.978495
chr1	27369111	27369112	FCN3	26	-	1
chr1	27395810	27395811	GPR3	51	+	1
chr1	27404230	27404231	WASF2	9	-	0.0671642
chr1	27405631	27405632	WASF2	110	-	0.820896
chr1	27406643	27406644	WASF2	3	-	0.0223881
chr1	27408183	27408184	WASF2	3	-	0.0223881
chr1	27415984	27415985	WASF2	5	-	0.0373134
chr1	27426528	27426529	WASF2	4	-	0.0298507
chr1	27534302	27534303	AHDC1	345	-	0.932432
chr1	27534476	27534477	AHDC1	14	-	0.0378378
chr1	27534680	27534681	AHDC1	11	-	0.0297297
chr1	27612299	27612300	FGR	95	-	0.979381
chr1	27612581	27612582	FGR	2	-	0.0206186
chr1	27660327	27660328	IFI6	8	-	0.00421496
chr1	27666069	27666070	IFI6	1845	-	0.972076
chr1	27666151	27666152	IFI6	2	-	0.00105374
chr1	27666273	27666274	IFI6	32	-	0.0168599
chr1	27666362	27666363	IFI6	11	-	0.00579557
chr1	27760183	27760184	FAM76A	5	+	0.104167
chr1	27761602	27761603	FAM76A	10	+	0.208333
chr1	27763113	27763114	FAM76A	33	+	0.6875
chr1	27820331	27820332	STX12	18	+	0.0144578
chr1	27822901	27822902	STX12	2	+	0.00160643
chr1	27823475	27823476	STX12	31	+	0.0248996
chr1	27823767	27823768	STX12	596	+	0.478715
chr1	27824302	27824303	STX12	313	+	0.251406
chr1	27824440	27824441	STX12	285	+	0.228916
chr1	27851527	27851528	PPP1R8	2	+	1
chr1	27886673	27886674	THEMIS2	307	+	1
chr1	27891538	27891539	RPA2	1525	-	1
chr1	27959150	27959151	SMPDL3B	12	+	1
chr1	27968092	27968093	XKR8	118	+	0.975207
chr1	27973983	27973984	EYA3	3	-	0.125
chr1	27977270	27977271	EYA3	3	-	0.125
chr1	27988478	27988479	EYA3	8	-	0.333333
chr1	27993600	27993601	XKR8	3	+	0.0247934
chr1	28008119	28008120	EYA3	2	-	0.0833333
chr1	28055486	28055487	EYA3	8	-	0.333333
chr1	28095733	28095734	SPCS2P4	4	-	1
chr1	28149352	28149353	PTAFR	37	-	1
chr1	28200280	28200281	DNAJC8	245	-	0.0733533
chr1	28200558	28200559	DNAJC8	2835	-	0.848802
chr1	28200884	28200885	DNAJC8	254	-	0.0760479
chr1	28209969	28209970	DNAJC8	4	-	0.0011976
chr1	28227126	28227127	DNAJC8	2	-	0.000598802
chr1	28233290	28233291	ENSG00000290123	3	-	1
chr1	28238097	28238098	ATP5IF1	4719	+	1
chr1	28239509	28239510	ENSG00000270605	3	-	1
chr1	28282489	28282490	SESN2	44	+	1
chr1	28335963	28335964	MED18	21	+	1
chr1	28489262	28489263	PHACTR4	2	+	0.5
chr1	28500365	28500366	PHACTR4	2	+	0.5
chr1	28538169	28538170	RCC1	2	+	1
chr1	28567788	28567789	TRNAU1AP	4	+	0.0205128
chr1	28577758	28577759	TRNAU1AP	156	+	0.8
chr1	28578543	28578544	TRNAU1AP	35	+	0.179487
chr1	28578570	28578571	SNHG12	144	-	1
chr1	28587809	28587810	TAF12	2	-	0.00320513
chr1	28596197	28596198	TAF12	2	-	0.00320513
chr1	28603098	28603099	TAF12	582	-	0.932692
chr1	28603186	28603187	TAF12	2	-	0.00320513
chr1	28603254	28603255	TAF12	3	-	0.00480769
chr1	28603301	28603302	TAF12	2	-	0.00320513
chr1	28603354	28603355	TAF12	31	-	0.0496795
chr1	28648433	28648434	TAF12-DT	2	+	0.181818
chr1	28648528	28648529	TAF12-DT	7	+	0.636364
chr1	28648803	28648804	TAF12-DT	2	+	0.181818
chr1	28714907	28714908	GMEB1	3	+	0.230769
chr1	28714968	28714969	GMEB1	2	+	0.153846
chr1	28715069	28715070	GMEB1	3	+	0.230769
chr1	28717022	28717023	GMEB1	3	+	0.230769
chr1	28718002	28718003	GMEB1	2	+	0.153846
chr1	28736051	28736052	ENSG00000289291	8	-	1
chr1	28769118	28769119	YTHDF2	80	+	0.105402
chr1	28769773	28769774	YTHDF2	679	+	0.894598
chr1	28871258	28871259	OPRD1	5	+	1
chr1	29070240	29070241	EPB41	5	+	0.555556
chr1	29072572	29072573	EPB41	4	+	0.444444
chr1	29119425	29119426	TMEM200B	8	-	1
chr1	29147746	29147747	SRSF4	650	-	0.978916
chr1	29147886	29147887	SRSF4	14	-	0.0210843
chr1	29192752	29192753	MECR	2	-	0.00235018
chr1	29192798	29192799	MECR	12	-	0.0141011
chr1	29192881	29192882	MECR	166	-	0.195065
chr1	29192962	29192963	MECR	13	-	0.0152761
chr1	29193821	29193822	MECR	641	-	0.753231
chr1	29199214	29199215	MECR	7	-	0.00822562
chr1	29199636	29199637	MECR	8	-	0.00940071
chr1	29199941	29199942	MECR	2	-	0.00235018
chr1	29326798	29326799	PTPRU	129	+	1
chr1	30713150	30713151	MATN1	2	-	1
chr1	30726743	30726744	MATN1-AS1	11	+	0.275
chr1	30726803	30726804	MATN1-AS1	29	+	0.725
chr1	30732468	30732469	LAPTM5	168	-	0.893617
chr1	30733438	30733439	LAPTM5	20	-	0.106383
chr1	30833842	30833843	LINC01778	5	+	0.294118
chr1	30834278	30834279	LINC01778	2	+	0.117647
chr1	30834334	30834335	LINC01778	3	+	0.176471
chr1	30834446	30834447	LINC01778	7	+	0.411765
chr1	30860911	30860912	SDC3	2	-	0.011236
chr1	30869466	30869467	SDC3	176	-	0.988764
chr1	30931505	30931506	PUM1	176	-	0.528529
chr1	30932862	30932863	PUM1	155	-	0.465465
chr1	31025569	31025570	PUM1	2	-	0.00600601
chr1	31179355	31179356	NKAIN1	3	-	0.333333
chr1	31181074	31181075	NKAIN1	6	-	0.666667
chr1	31259569	31259570	SNRNP40	132	-	0.200913
chr1	31259676	31259677	SNRNP40	522	-	0.794521
chr1	31270906	31270907	SNRNP40	3	-	0.00456621
chr1	31306524	31306525	FABP3	5	-	0.00260688
chr1	31310713	31310714	ZCCHC17	8	+	0.00492005
chr1	31320756	31320757	ZCCHC17	6	+	0.00369004
chr1	31325281	31325282	ZCCHC17	4	+	0.00246002
chr1	31345622	31345623	FABP3	32	-	0.016684
chr1	31350160	31350161	ZCCHC17	2	+	0.00123001
chr1	31359621	31359622	FABP3	158	-	0.0823775
chr1	31359789	31359790	FABP3	2	-	0.00104275
chr1	31360480	31360481	FABP3	12	-	0.00625652
chr1	31360544	31360545	FABP3	8	-	0.00417101
chr1	31360861	31360862	FABP3	2	-	0.00104275
chr1	31364015	31364016	FABP3	46	-	0.0239833
chr1	31364835	31364836	FABP3	6	-	0.00312826
chr1	31364850	31364851	ZCCHC17	4	+	0.00246002
chr1	31364932	31364933	ZCCHC17	1586	+	0.9754
chr1	31365462	31365463	FABP3	159	-	0.0828989
chr1	31365504	31365505	ZCCHC17	16	+	0.0098401
chr1	31365656	31365657	FABP3	1450	-	0.755996
chr1	31365696	31365697	FABP3	2	-	0.00104275
chr1	31365732	31365733	FABP3	8	-	0.00417101
chr1	31365793	31365794	FABP3	11	-	0.00573514
chr1	31367047	31367048	FABP3	2	-	0.00104275
chr1	31367392	31367393	FABP3	5	-	0.00260688
chr1	31369516	31369517	FABP3	10	-	0.00521376
chr1	31434672	31434673	SERINC2	7	+	1
chr1	31587683	31587684	TINAGL1	708	+	1
chr1	31627610	31627611	HCRTR1	2	+	1
chr1	31629866	31629867	PEF1	2019	-	1
chr1	31650603	31650604	COL16A1	6	-	0.00944882
chr1	31650914	31650915	COL16A1	2	-	0.00314961
chr1	31652246	31652247	COL16A1	39	-	0.0614173
chr1	31652285	31652286	COL16A1	34	-	0.0535433
chr1	31652497	31652498	COL16A1	28	-	0.0440945
chr1	31652581	31652582	COL16A1	513	-	0.807874
chr1	31654999	31655000	COL16A1	2	-	0.00314961
chr1	31659975	31659976	COL16A1	11	-	0.0173228
chr1	31727061	31727062	ADGRB2	7	-	0.00369198
chr1	31727117	31727118	ADGRB2	1889	-	0.996308
chr1	31790423	31790424	SPOCD1	8	-	1
chr1	31906422	31906423	PTP4A2	753	-	0.302896
chr1	31907555	31907556	PTP4A2	7	-	0.00281577
chr1	31908254	31908255	PTP4A2	404	-	0.16251
chr1	31908660	31908661	PTP4A2	1288	-	0.518101
chr1	31908710	31908711	PTP4A2	21	-	0.0084473
chr1	31908790	31908791	PTP4A2	2	-	0.000804505
chr1	31910038	31910039	PTP4A2	7	-	0.00281577
chr1	31915557	31915558	PTP4A2	4	-	0.00160901
chr1	32042847	32042848	KHDRBS1	4	+	0.00418848
chr1	32043018	32043019	KHDRBS1	2	+	0.00209424
chr1	32043820	32043821	KHDRBS1	5	+	0.0052356
chr1	32043873	32043874	KHDRBS1	942	+	0.986387
chr1	32043953	32043954	KHDRBS1	2	+	0.00209424
chr1	32101058	32101059	TMEM39B	5	+	0.0324675
chr1	32102860	32102861	TMEM39B	149	+	0.967532
chr1	32171415	32171416	KPNA6	8	+	1
chr1	32185241	32185242	TXLNA	3	+	0.0344828
chr1	32192384	32192385	TXLNA	2	+	0.0229885
chr1	32195606	32195607	TXLNA	2	+	0.0229885
chr1	32196047	32196048	TXLNA	5	+	0.0574713
chr1	32196520	32196521	TXLNA	10	+	0.114943
chr1	32198283	32198284	TXLNA	65	+	0.747126
chr1	32204807	32204808	TMEM234	6	-	0.0428571
chr1	32205384	32205385	CCDC28B	87	+	1
chr1	32208680	32208681	IQCC	90	+	1
chr1	32214344	32214345	TMEM234	2	-	0.0142857
chr1	32216206	32216207	TMEM234	130	-	0.928571
chr1	32216687	32216688	TMEM234	2	-	0.0142857
chr1	32229925	32229926	MTMR9LP	4	-	0.028777
chr1	32231602	32231603	EIF3I	2233	+	1
chr1	32231660	32231661	MTMR9LP	135	-	0.971223
chr1	32248854	32248855	FAM167B	5	+	1
chr1	32286163	32286164	LCK	4	+	1
chr1	32333624	32333625	HDAC1	228	+	1
chr1	32333839	32333840	MARCKSL1	17698	-	0.985851
chr1	32333942	32333943	MARCKSL1	21	-	0.00116979
chr1	32334075	32334076	MARCKSL1	233	-	0.0129791
chr1	32361270	32361271	FAM229A	117	-	1
chr1	32365111	32365112	BSDC1	762	-	0.819355
chr1	32365188	32365189	BSDC1	24	-	0.0258065
chr1	32365243	32365244	BSDC1	124	-	0.133333
chr1	32368046	32368047	BSDC1	8	-	0.00860215
chr1	32375507	32375508	BSDC1	10	-	0.0107527
chr1	32375985	32375986	BSDC1	2	-	0.00215054
chr1	32599892	32599893	ZBTB8OS	7	-	0.00746269
chr1	32620824	32620825	ZBTB8OS	113	-	0.120469
chr1	32621463	32621464	ZBTB8OS	2	-	0.0021322
chr1	32621757	32621758	ZBTB8OS	2	-	0.0021322
chr1	32621834	32621835	ZBTB8OS	805	-	0.858209
chr1	32627191	32627192	ZBTB8OS	4	-	0.00426439
chr1	32632021	32632022	ZBTB8OS	5	-	0.00533049
chr1	32680087	32680088	SYNC	64	-	0.666667
chr1	32680376	32680377	SYNC	4	-	0.0416667
chr1	32680502	32680503	RBBP4	104	+	0.0855263
chr1	32680650	32680651	RBBP4	1109	+	0.912007
chr1	32680656	32680657	SYNC	10	-	0.104167
chr1	32680794	32680795	SYNC	4	-	0.0416667
chr1	32680971	32680972	SYNC	3	-	0.03125
chr1	32681257	32681258	SYNC	3	-	0.03125
chr1	32681419	32681420	SYNC	5	-	0.0520833
chr1	32681483	32681484	SYNC	3	-	0.03125
chr1	32686211	32686212	RBBP4	3	+	0.00246711
chr1	32768888	32768889	KIAA1522	5	+	0.0331126
chr1	32769396	32769397	KIAA1522	5	+	0.0331126
chr1	32769615	32769616	KIAA1522	5	+	0.0331126
chr1	32774774	32774775	YARS1	5	-	0.00237982
chr1	32774969	32774970	KIAA1522	136	+	0.900662
chr1	32775246	32775247	YARS1	1917	-	0.912423
chr1	32775680	32775681	YARS1	171	-	0.0813898
chr1	32785599	32785600	YARS1	4	-	0.00190386
chr1	32785908	32785909	YARS1	4	-	0.00190386
chr1	32835349	32835350	S100PBP	2	+	0.037037
chr1	32856182	32856183	S100PBP	28	+	0.518519
chr1	32857856	32857857	S100PBP	5	+	0.0925926
chr1	32858873	32858874	S100PBP	19	+	0.351852
chr1	32862293	32862294	FNDC5	424	-	0.959276
chr1	32862614	32862615	FNDC5	2	-	0.00452489
chr1	32863562	32863563	FNDC5	6	-	0.0135747
chr1	32864458	32864459	FNDC5	10	-	0.0226244
chr1	32889507	32889508	HPCA	4	+	0.00163132
chr1	32889712	32889713	HPCA	15	+	0.00611746
chr1	32890334	32890335	HPCA	7	+	0.00285481
chr1	32894417	32894418	TMEM54	6	-	0.00429185
chr1	32894594	32894595	TMEM54	1392	-	0.995708
chr1	32894644	32894645	HPCA	2422	+	0.987765
chr1	32896395	32896396	HPCA	2	+	0.000815661
chr1	32897883	32897884	HPCA	2	+	0.000815661
chr1	32936450	32936451	RNF19B	218	-	1
chr1	33007984	33007985	AK2	8	-	0.0108548
chr1	33008882	33008883	AK2	90	-	0.122117
chr1	33009920	33009921	AK2	82	-	0.111262
chr1	33010079	33010080	AK2	22	-	0.0298507
chr1	33012155	33012156	AK2	7	-	0.00949796
chr1	33013044	33013045	AK2	525	-	0.712347
chr1	33022375	33022376	AK2	3	-	0.00407056
chr1	33084439	33084440	AZIN2	2	+	0.00274725
chr1	33097290	33097291	AZIN2	3	+	0.00412088
chr1	33120392	33120393	AZIN2	14	+	0.0192308
chr1	33120520	33120521	AZIN2	707	+	0.971154
chr1	33123493	33123494	AZIN2	2	+	0.00274725
chr1	33145409	33145410	TRIM62	113	-	0.974138
chr1	33163799	33163800	TRIM62	3	-	0.0258621
chr1	33282350	33282351	ZNF362	3	+	0.015
chr1	33299281	33299282	ZNF362	3	+	0.015
chr1	33300261	33300262	ZNF362	2	+	0.01
chr1	33300718	33300719	ZNF362	192	+	0.96
chr1	33323625	33323626	PHC2	1348	-	0.975398
chr1	33328396	33328397	PHC2	14	-	0.0101302
chr1	33353215	33353216	PHC2	20	-	0.0144718
chr1	33495652	33495653	ZSCAN20	2	+	0.333333
chr1	33496390	33496391	ZSCAN20	4	+	0.666667
chr1	33514012	33514013	CSMD2	7	-	0.388889
chr1	33598688	33598689	CSMD2	4	-	0.222222
chr1	33599387	33599388	CSMD2	2	-	0.111111
chr1	33620830	33620831	CSMD2	3	-	0.166667
chr1	33821662	33821663	CSMD2	2	-	0.111111
chr1	34219127	34219128	C1orf94	7	+	1
chr1	34758511	34758512	GJB5	31	+	1
chr1	34786364	34786365	GJB3	10	+	1
chr1	34795744	34795745	GJA4	61	+	1
chr1	34853530	34853531	SMIM12	17	-	0.0150576
chr1	34855045	34855046	SMIM12	1096	-	0.970771
chr1	34855127	34855128	SMIM12	2	-	0.00177148
chr1	34855274	34855275	SMIM12	14	-	0.0124004
chr1	34865073	34865074	DLGAP3	14	-	0.0267176
chr1	34865436	34865437	DLGAP3	510	-	0.973282
chr1	35098272	35098273	ZMYM1	2	+	0.125
chr1	35098505	35098506	ZMYM1	3	+	0.1875
chr1	35115610	35115611	ZMYM1	2	+	0.125
chr1	35115852	35115853	ZMYM1	7	+	0.4375
chr1	35116393	35116394	ZMYM1	2	+	0.125
chr1	35182935	35182936	SFPQ	13	-	0.0139186
chr1	35183601	35183602	SFPQ	327	-	0.350107
chr1	35183752	35183753	SFPQ	24	-	0.0256959
chr1	35184121	35184122	SFPQ	554	-	0.593148
chr1	35188004	35188005	SFPQ	4	-	0.00428266
chr1	35189272	35189273	SFPQ	12	-	0.012848
chr1	35421444	35421445	ZMYM4	4	+	0.4
chr1	35421937	35421938	ZMYM4	6	+	0.6
chr1	35433491	35433492	KIAA0319L	266	-	0.749296
chr1	35434104	35434105	KIAA0319L	75	-	0.211268
chr1	35434268	35434269	KIAA0319L	3	-	0.0084507
chr1	35447591	35447592	KIAA0319L	6	-	0.0169014
chr1	35455600	35455601	KIAA0319L	3	-	0.0084507
chr1	35505975	35505976	KIAA0319L	2	-	0.0056338
chr1	35564320	35564321	NCDN	2	+	0.000277508
chr1	35564546	35564547	NCDN	5	+	0.00069377
chr1	35566529	35566530	NCDN	2	+	0.000277508
chr1	35566771	35566772	NCDN	7182	+	0.996531
chr1	35567269	35567270	NCDN	16	+	0.00222006
chr1	35595323	35595324	TFAP2E	29	+	1
chr1	35601084	35601085	PSMB2	3	-	0.00258844
chr1	35601584	35601585	PSMB2	10	-	0.00862813
chr1	35601820	35601821	PSMB2	24	-	0.0207075
chr1	35602835	35602836	PSMB2	3	-	0.00258844
chr1	35602929	35602930	PSMB2	2	-	0.00172563
chr1	35603138	35603139	PSMB2	1114	-	0.961173
chr1	35608931	35608932	PSMB2	3	-	0.00258844
chr1	35713883	35713884	C1orf216	638	-	0.978528
chr1	35715276	35715277	C1orf216	14	-	0.0214724
chr1	35734969	35734970	CLSPN	9	-	1
chr1	35743572	35743573	ENSG00000232335	2	+	1
chr1	35854921	35854922	AGO4	3	+	0.428571
chr1	35855431	35855432	AGO4	4	+	0.571429
chr1	35908836	35908837	ENSG00000286899	4	-	1
chr1	35986376	35986377	AGO3	3	+	0.375
chr1	36005112	36005113	AGO3	3	+	0.375
chr1	36056188	36056189	AGO3	2	+	0.25
chr1	36080071	36080072	ENSG00000232862	2	-	1
chr1	36088277	36088278	TEKT2	3	+	1
chr1	36093930	36093931	ADPRS	998	+	1
chr1	36095244	36095245	COL8A2	2	-	0.5
chr1	36095500	36095501	COL8A2	2	-	0.5
chr1	36136580	36136581	TRAPPC3	32	-	0.122605
chr1	36137040	36137041	TRAPPC3	219	-	0.83908
chr1	36138557	36138558	TRAPPC3	4	-	0.0153257
chr1	36139176	36139177	TRAPPC3	6	-	0.0229885
chr1	36173797	36173798	MAP7D1	2	+	0.00116686
chr1	36174969	36174970	MAP7D1	2	+	0.00116686
chr1	36180846	36180847	MAP7D1	1710	+	0.997666
chr1	36304568	36304569	THRAP3	8	+	0.235294
chr1	36305353	36305354	THRAP3	26	+	0.764706
chr1	36319772	36319773	SH3D21	2	+	0.153846
chr1	36321230	36321231	SH3D21	4	+	0.307692
chr1	36322030	36322031	EVA1B	189	-	1
chr1	36323980	36323981	SH3D21	4	+	0.307692
chr1	36324879	36324880	SH3D21	3	+	0.230769
chr1	36339629	36339630	STK40	172	-	0.767857
chr1	36341494	36341495	STK40	17	-	0.0758929
chr1	36346009	36346010	STK40	4	-	0.0178571
chr1	36347672	36347673	STK40	29	-	0.129464
chr1	36356441	36356442	STK40	2	-	0.00892857
chr1	36391912	36391913	LSM10	2	-	0.00266667
chr1	36393436	36393437	LSM10	748	-	0.997333
chr1	36415827	36415828	OSCP1	10	-	0.0240964
chr1	36416116	36416117	OSCP1	10	-	0.0240964
chr1	36417906	36417907	OSCP1	366	-	0.881928
chr1	36420336	36420337	OSCP1	5	-	0.0120482
chr1	36422287	36422288	OSCP1	11	-	0.026506
chr1	36428304	36428305	OSCP1	13	-	0.0313253
chr1	36455321	36455322	MRPS15	81	-	0.130645
chr1	36455771	36455772	MRPS15	539	-	0.869355
chr1	36466043	36466044	CSF3R	21	-	0.5
chr1	36466141	36466142	CSF3R	2	-	0.047619
chr1	36468749	36468750	CSF3R	2	-	0.047619
chr1	36476682	36476683	CSF3R	17	-	0.404762
chr1	37136142	37136143	ENSG00000284650	49	+	1
chr1	37154742	37154743	ENSG00000223944	3	-	1
chr1	37351710	37351711	ZC3H12A-DT	2	-	0.0606061
chr1	37454880	37454881	ZC3H12A-DT	31	-	0.939394
chr1	37484374	37484375	ZC3H12A	9	+	1
chr1	37491934	37491935	MEAF6	2	-	0.00099453
chr1	37492463	37492464	MEAF6	3	-	0.0014918
chr1	37492550	37492551	MEAF6	36	-	0.0179015
chr1	37492598	37492599	MEAF6	4	-	0.00198906
chr1	37493185	37493186	MEAF6	1403	-	0.697663
chr1	37493313	37493314	MEAF6	538	-	0.267529
chr1	37493395	37493396	MEAF6	4	-	0.00198906
chr1	37493431	37493432	MEAF6	2	-	0.00099453
chr1	37493504	37493505	MEAF6	6	-	0.00298359
chr1	37493705	37493706	MEAF6	3	-	0.0014918
chr1	37493798	37493799	MEAF6	2	-	0.00099453
chr1	37501415	37501416	MEAF6	4	-	0.00198906
chr1	37508300	37508301	MEAF6	4	-	0.00198906
chr1	37536564	37536565	SNIP1	8	-	0.727273
chr1	37536898	37536899	SNIP1	3	-	0.272727
chr1	37565152	37565153	DNALI1	12	+	0.148148
chr1	37566697	37566698	GNL2	5	-	0.0172414
chr1	37566826	37566827	GNL2	269	-	0.927586
chr1	37566855	37566856	DNALI1	69	+	0.851852
chr1	37591523	37591524	GNL2	16	-	0.0551724
chr1	37681577	37681578	C1orf109	270	-	1
chr1	37709559	37709560	CDCA8	2	+	0.166667
chr1	37709716	37709717	CDCA8	10	+	0.833333
chr1	37715968	37715969	EPHA10	2	-	0.0645161
chr1	37730631	37730632	EPHA10	10	-	0.322581
chr1	37760038	37760039	EPHA10	2	-	0.0645161
chr1	37760285	37760286	EPHA10	10	-	0.322581
chr1	37760844	37760845	EPHA10	2	-	0.0645161
chr1	37762601	37762602	EPHA10	5	-	0.16129
chr1	37800211	37800212	MANEAL	7	+	0.0187166
chr1	37801130	37801131	MANEAL	359	+	0.959893
chr1	37802950	37802951	YRDC	22	-	0.158273
chr1	37803073	37803074	YRDC	3	-	0.0215827
chr1	37803092	37803093	MANEAL	4	+	0.0106952
chr1	37803142	37803143	MANEAL	2	+	0.00534759
chr1	37803588	37803589	YRDC	111	-	0.798561
chr1	37803653	37803654	YRDC	3	-	0.0215827
chr1	37806637	37806638	MANEAL	2	+	0.00534759
chr1	37809453	37809454	C1orf122	2841	+	0.993704
chr1	37809754	37809755	C1orf122	2	+	0.000699545
chr1	37809885	37809886	C1orf122	16	+	0.00559636
chr1	37814011	37814012	MTF1	16	-	0.8
chr1	37814955	37814956	MTF1	2	-	0.1
chr1	37838819	37838820	MTF1	2	-	0.1
chr1	37860696	37860697	INPP5B	13	-	0.722222
chr1	37862080	37862081	INPP5B	5	-	0.277778
chr1	37956982	37956983	SF3A3	33	-	0.0789474
chr1	37957402	37957403	SF3A3	4	-	0.00956938
chr1	37957958	37957959	SF3A3	381	-	0.911483
chr1	37996771	37996772	FHL3	173	-	1
chr1	38023800	38023801	UTP11	614	+	0.713124
chr1	38024391	38024392	UTP11	4	+	0.00464576
chr1	38024818	38024819	UTP11	243	+	0.28223
chr1	38043829	38043830	POU3F1	105	-	0.450644
chr1	38044623	38044624	POU3F1	104	-	0.446352
chr1	38044730	38044731	POU3F1	3	+	0.0128755
chr1	38044804	38044805	POU3F1	3	+	0.0128755
chr1	38044930	38044931	POU3F1	5	+	0.0214592
chr1	38045289	38045290	POU3F1	9	-	0.0386266
chr1	38045351	38045352	POU3F1	2	+	0.00858369
chr1	38045386	38045387	POU3F1	2	+	0.00858369
chr1	38119528	38119529	MIR3659HG	5	+	1
chr1	38129459	38129460	LINC02786	3	-	1
chr1	38872400	38872401	MYCBP	2	-	0.5
chr1	38872445	38872446	MYCBP	2	-	0.5
chr1	38876224	38876225	RRAGC-DT	8	+	0.242424
chr1	38885806	38885807	RHBDL2	92	-	0.773109
chr1	38886277	38886278	RHBDL2	4	-	0.0336134
chr1	38886458	38886459	RHBDL2	5	-	0.0420168
chr1	38908900	38908901	RHBDL2	9	-	0.0756303
chr1	38910789	38910790	RHBDL2	9	-	0.0756303
chr1	38919425	38919426	RRAGC-DT	15	+	0.454545
chr1	38919527	38919528	RRAGC-DT	4	+	0.121212
chr1	38926504	38926505	RRAGC-DT	6	+	0.181818
chr1	39001081	39001082	AKIRIN1	2	+	0.00110681
chr1	39004280	39004281	AKIRIN1	5	+	0.00276702
chr1	39004466	39004467	AKIRIN1	2	+	0.00110681
chr1	39004524	39004525	AKIRIN1	2	+	0.00110681
chr1	39004722	39004723	AKIRIN1	2	+	0.00110681
chr1	39005027	39005028	AKIRIN1	2	+	0.00110681
chr1	39005799	39005800	AKIRIN1	2	+	0.00110681
chr1	39005884	39005885	AKIRIN1	1402	+	0.775872
chr1	39006057	39006058	AKIRIN1	388	+	0.214721
chr1	39034613	39034614	NDUFS5	6452	+	0.999226
chr1	39035121	39035122	NDUFS5	2	+	0.000309741
chr1	39049716	39049717	NDUFS5	3	+	0.000464612
chr1	39084793	39084794	MACF1	4	+	0.0148148
chr1	39102977	39102978	MACF1	4	+	0.0148148
chr1	39103102	39103103	MACF1	8	+	0.0296296
chr1	39103724	39103725	MACF1	3	+	0.0111111
chr1	39104376	39104377	MACF1	39	+	0.144444
chr1	39261765	39261766	MACF1	5	+	0.0185185
chr1	39297872	39297873	MACF1	9	+	0.0333333
chr1	39300361	39300362	MACF1	2	+	0.00740741
chr1	39309626	39309627	MACF1	3	+	0.0111111
chr1	39486220	39486221	MACF1	35	+	0.12963
chr1	39486815	39486816	MACF1	13	+	0.0481481
chr1	39486978	39486979	MACF1	143	+	0.52963
chr1	39487121	39487122	MACF1	2	+	0.00740741
chr1	39513356	39513357	BMP8A	20	+	0.196078
chr1	39516663	39516664	OXCT2P1	7	+	1
chr1	39522285	39522286	PPIEL	139	-	0.985816
chr1	39522643	39522644	BMP8A	58	+	0.568627
chr1	39522707	39522708	BMP8A	2	+	0.0196078
chr1	39525885	39525886	BMP8A	5	+	0.0490196
chr1	39526244	39526245	BMP8A	9	+	0.0882353
chr1	39526325	39526326	BMP8A	2	+	0.0196078
chr1	39526387	39526388	BMP8A	3	+	0.0294118
chr1	39527427	39527428	BMP8A	3	+	0.0294118
chr1	39558134	39558135	PPIEL	2	-	0.0141844
chr1	39560819	39560820	PABPC4	222	-	0.991071
chr1	39568919	39568920	PABPC4	2	-	0.00892857
chr1	39623436	39623437	HEYL	11	-	0.189655
chr1	39624155	39624156	HEYL	39	-	0.672414
chr1	39625201	39625202	HEYL	6	-	0.103448
chr1	39626424	39626425	HEYL	2	-	0.0344828
chr1	39651230	39651231	NT5C1A	2	-	1
chr1	39678647	39678648	HPCAL4	279	-	0.492933
chr1	39678979	39678980	HPCAL4	250	-	0.441696
chr1	39679543	39679544	HPCAL4	2	-	0.00353357
chr1	39681025	39681026	HPCAL4	3	-	0.00530035
chr1	39681652	39681653	HPCAL4	25	-	0.0441696
chr1	39681778	39681779	HPCAL4	5	-	0.00883392
chr1	39683553	39683554	HPCAL4	2	-	0.00353357
chr1	39753697	39753698	PPIE	699	+	0.427785
chr1	39754040	39754041	PPIE	12	+	0.00734394
chr1	39756777	39756778	PPIE	2	+	0.00122399
chr1	39757182	39757183	BMP8B	8	-	0.666667
chr1	39758218	39758219	PPIE	2	+	0.00122399
chr1	39762168	39762169	BMP8B	4	-	0.333333
chr1	39763912	39763913	PPIE	903	+	0.552632
chr1	39765701	39765702	PPIE	6	+	0.00367197
chr1	39766107	39766108	PPIE	10	+	0.00611995
chr1	39809179	39809180	ENSG00000284719	8	+	0.615385
chr1	39809468	39809469	ENSG00000284719	5	+	0.384615
chr1	39841073	39841074	TRIT1	54	-	1
chr1	39895432	39895433	MYCL	6	-	0.545455
chr1	39895563	39895564	MYCL	2	-	0.181818
chr1	39897195	39897196	MYCL	3	-	0.272727
chr1	39969886	39969887	MFSD2A	17	+	0.0412621
chr1	39969954	39969955	MFSD2A	395	+	0.958738
chr1	40072242	40072243	CAP1	32	+	0.0149743
chr1	40072647	40072648	CAP1	2103	+	0.98409
chr1	40072712	40072713	PPT1	3054	-	0.990594
chr1	40072766	40072767	CAP1	2	+	0.000935891
chr1	40072997	40072998	PPT1	2	-	0.000648719
chr1	40073600	40073601	PPT1	4	-	0.00129744
chr1	40073831	40073832	PPT1	4	-	0.00129744
chr1	40073913	40073914	PPT1	11	-	0.00356795
chr1	40079414	40079415	PPT1	5	-	0.0016218
chr1	40089455	40089456	PPT1	3	-	0.000973078
chr1	40202478	40202479	RLF	2	+	1
chr1	40256423	40256424	ZMPSTE24-DT	284	-	0.956229
chr1	40257112	40257113	ZMPSTE24-DT	2	-	0.00673401
chr1	40257189	40257190	ZMPSTE24-DT	11	-	0.037037
chr1	40262541	40262542	ENSG00000231296	4	-	1
chr1	40292962	40292963	ZMPSTE24	4	+	0.00779727
chr1	40293950	40293951	ZMPSTE24	4	+	0.00779727
chr1	40294005	40294006	ZMPSTE24	72	+	0.140351
chr1	40294178	40294179	ZMPSTE24	433	+	0.844055
chr1	40300531	40300532	COL9A2	1355	-	0.952214
chr1	40300873	40300874	COL9A2	21	-	0.0147576
chr1	40302063	40302064	COL9A2	39	-	0.0274069
chr1	40306864	40306865	COL9A2	2	-	0.00140548
chr1	40313181	40313182	COL9A2	6	-	0.00421644
chr1	40409834	40409835	SMAP2	3	+	0.00235664
chr1	40422115	40422116	SMAP2	40	+	0.0314218
chr1	40422259	40422260	SMAP2	2	+	0.00157109
chr1	40422560	40422561	SMAP2	2	+	0.00157109
chr1	40423016	40423017	SMAP2	3	+	0.00235664
chr1	40423255	40423256	SMAP2	4	+	0.00314218
chr1	40423319	40423320	SMAP2	1219	+	0.957581
chr1	40463713	40463714	ZFP69B	19	+	0.904762
chr1	40463832	40463833	ZFP69B	2	+	0.0952381
chr1	40491026	40491027	EXO5-DT	2	-	0.25
chr1	40491155	40491156	ZFP69	8	+	0.186047
chr1	40493490	40493491	EXO5-DT	6	-	0.75
chr1	40496205	40496206	ZFP69	3	+	0.0697674
chr1	40496288	40496289	ZFP69	29	+	0.674419
chr1	40496354	40496355	ZFP69	3	+	0.0697674
chr1	40516033	40516034	EXO5	104	+	0.936937
chr1	40517722	40517723	EXO5	7	+	0.0630631
chr1	40544672	40544673	ZNF684	4	+	0.0677966
chr1	40548163	40548164	ZNF684	55	+	0.932203
chr1	40593451	40593452	RIMS3	2	-	0.0124224
chr1	40620686	40620687	RIMS3	147	-	0.913043
chr1	40622484	40622485	RIMS3	5	-	0.0310559
chr1	40622924	40622925	RIMS3	2	-	0.0124224
chr1	40626255	40626256	RIMS3	5	-	0.0310559
chr1	40666743	40666744	ENSG00000287743	4	+	1
chr1	40771116	40771117	NFYC	105	+	0.148725
chr1	40771555	40771556	NFYC	2	+	0.00283286
chr1	40771600	40771601	NFYC	599	+	0.848442
chr1	40840450	40840451	KCNQ4	44	+	1
chr1	40860917	40860918	CITED4	2	-	0.00186567
chr1	40861056	40861057	CITED4	1070	-	0.998134
chr1	41010250	41010251	CTPS1	4	+	0.0186916
chr1	41011827	41011828	CTPS1	43	+	0.200935
chr1	41012555	41012556	CTPS1	167	+	0.780374
chr1	41027222	41027223	SCMH1	150	-	0.974026
chr1	41156976	41156977	SCMH1	2	-	0.012987
chr1	41185652	41185653	SCMH1	2	-	0.012987
chr1	41510021	41510022	HIVEP3	5	-	0.3125
chr1	41510229	41510230	HIVEP3	11	-	0.6875
chr1	42176548	42176549	FOXJ3	70	-	0.583333
chr1	42191507	42191508	FOXJ3	2	-	0.0166667
chr1	42263958	42263959	FOXJ3	39	-	0.325
chr1	42278431	42278432	FOXJ3	6	-	0.05
chr1	42306320	42306321	FOXJ3	3	-	0.025
chr1	42410917	42410918	RIMKLA	10	+	0.0425532
chr1	42415054	42415055	RIMKLA	70	+	0.297872
chr1	42415171	42415172	RIMKLA	73	+	0.310638
chr1	42416270	42416271	RIMKLA	2	+	0.00851064
chr1	42416979	42416980	RIMKLA	3	+	0.012766
chr1	42418165	42418166	RIMKLA	4	+	0.0170213
chr1	42418279	42418280	RIMKLA	73	+	0.310638
chr1	42430334	42430335	ZMYND12	22	-	0.709677
chr1	42430418	42430419	ZMYND12	4	-	0.129032
chr1	42430538	42430539	ZMYND12	3	-	0.0967742
chr1	42432073	42432074	ZMYND12	2	-	0.0645161
chr1	42460399	42460400	PPCS	874	+	0.98092
chr1	42461230	42461231	PPCS	12	+	0.013468
chr1	42473409	42473410	PPCS	5	+	0.00561167
chr1	42515659	42515660	CCDC30	3	+	0.0789474
chr1	42590287	42590288	CCDC30	12	+	0.315789
chr1	42592934	42592935	CCDC30	2	+	0.0526316
chr1	42654188	42654189	CCDC30	21	+	0.552632
chr1	42667671	42667672	PPIH	2	+	0.0058309
chr1	42676039	42676040	PPIH	108	+	0.314869
chr1	42676756	42676757	PPIH	231	+	0.673469
chr1	42678798	42678799	PPIH	2	+	0.0058309
chr1	42702105	42702106	YBX1	2	+	0.00188324
chr1	42702341	42702342	YBX1	1057	+	0.995292
chr1	42703802	42703803	YBX1	3	+	0.00282486
chr1	42746361	42746362	P3H1	6	-	0.272727
chr1	42760001	42760002	P3H1	2	-	0.0909091
chr1	42760995	42760996	P3H1	9	-	0.409091
chr1	42761413	42761414	P3H1	5	-	0.227273
chr1	42807051	42807052	SVBP	480	-	0.985626
chr1	42807276	42807277	SVBP	3	-	0.00616016
chr1	42812090	42812091	SVBP	4	-	0.00821355
chr1	42841900	42841901	ZNF691-DT	7	-	1
chr1	42844381	42844382	ERMAP	2	+	0.0555556
chr1	42844989	42844990	ERMAP	34	+	0.944444
chr1	42852036	42852037	ZNF691	10	+	0.0510204
chr1	42852472	42852473	ZNF691	186	+	0.94898
chr1	42925399	42925400	SLC2A1	13	-	0.0101483
chr1	42925831	42925832	SLC2A1	26	-	0.0202966
chr1	42925955	42925956	SLC2A1	20	-	0.0156128
chr1	42926158	42926159	SLC2A1	1219	-	0.9516
chr1	42926820	42926821	SLC2A1	3	-	0.00234192
chr1	42983353	42983354	SLC2A1-DT	9	+	1
chr1	43156387	43156388	FAM183A	2	+	1
chr1	43164184	43164185	EBNA1BP2	278	-	0.135676
chr1	43164329	43164330	EBNA1BP2	1769	-	0.863348
chr1	43167181	43167182	EBNA1BP2	2	-	0.000976086
chr1	43254356	43254357	CFAP57	6	+	1
chr1	43273550	43273551	TMEM125	28	+	0.0323326
chr1	43274000	43274001	TMEM125	835	+	0.964203
chr1	43274077	43274078	TMEM125	3	+	0.0034642
chr1	43322241	43322242	TIE1	2	+	0.0210526
chr1	43323106	43323107	TIE1	93	+	0.978947
chr1	43350139	43350140	MPL	7	+	0.7
chr1	43350259	43350260	MPL	3	+	0.3
chr1	43354685	43354686	CDC20-DT	4	-	1
chr1	43363186	43363187	CDC20	60	+	1
chr1	43363401	43363402	ELOVL1	724	-	1
chr1	43383917	43383918	MED8	616	-	0.643678
chr1	43384026	43384027	MED8	4	-	0.00417973
chr1	43384782	43384783	MED8	308	-	0.321839
chr1	43384921	43384922	MED8	29	-	0.030303
chr1	43450606	43450607	HYI	12	-	0.0261438
chr1	43451158	43451159	SZT2	97	+	0.95098
chr1	43451159	43451160	HYI	447	-	0.973856
chr1	43452632	43452633	SZT2	5	+	0.0490196
chr1	43622357	43622358	PTPRF	21	+	0.0711864
chr1	43623662	43623663	PTPRF	274	+	0.928814
chr1	43699697	43699698	KDM4A-AS1	3	-	0.5
chr1	43699739	43699740	KDM4A-AS1	3	-	0.5
chr1	43705465	43705466	KDM4A	2	+	1
chr1	43931157	43931158	ST3GAL3	3	+	1
chr1	43937897	43937898	LINC02918	2	-	1
chr1	43944016	43944017	ENSG00000288573	9	-	0.75
chr1	43944361	43944362	ENSG00000288573	3	-	0.25
chr1	43950248	43950249	IPO13	4	+	0.00403226
chr1	43950361	43950362	IPO13	15	+	0.015121
chr1	43959095	43959096	IPO13	4	+	0.00403226
chr1	43959481	43959482	IPO13	83	+	0.0836694
chr1	43967751	43967752	IPO13	528	+	0.532258
chr1	43968020	43968021	IPO13	358	+	0.360887
chr1	43972777	43972778	DPH2	35	+	0.0988701
chr1	43973368	43973369	DPH2	319	+	0.90113
chr1	43973386	43973387	ENSG00000285649	3	-	1
chr1	43978293	43978294	ATP6V0B	5976	+	1
chr1	43985928	43985929	B4GALT2	19	+	0.0116066
chr1	43986205	43986206	B4GALT2	16	+	0.00977398
chr1	43991166	43991167	B4GALT2	1594	+	0.973732
chr1	43991402	43991403	B4GALT2	8	+	0.00488699
chr1	43996487	43996488	SLC6A9	98	-	0.942308
chr1	43996523	43996524	CCDC24	542	+	1
chr1	43996998	43996999	SLC6A9	2	-	0.0192308
chr1	43999690	43999691	SLC6A9	4	-	0.0384615
chr1	44040435	44040436	ENSG00000230615	15	+	0.517241
chr1	44040550	44040551	ENSG00000230615	3	+	0.103448
chr1	44040671	44040672	ENSG00000230615	6	+	0.206897
chr1	44041951	44041952	ENSG00000230615	2	+	0.0689655
chr1	44076467	44076468	ENSG00000230615	3	+	0.103448
chr1	44218468	44218469	DMAP1	2	+	0.00152439
chr1	44220308	44220309	DMAP1	2	+	0.00152439
chr1	44220671	44220672	DMAP1	1308	+	0.996951
chr1	44221093	44221094	ERI3	4111	-	0.999514
chr1	44257202	44257203	ERI3	2	-	0.000486263
chr1	44412726	44412727	RNF220	33	+	0.0172594
chr1	44633284	44633285	TMEM53	2	-	0.00433839
chr1	44635244	44635245	TMEM53	12	-	0.0260304
chr1	44636362	44636363	RNF220	27	+	0.0141213
chr1	44636493	44636494	RNF220	248	+	0.129707
chr1	44650393	44650394	RNF220	4	+	0.00209205
chr1	44651722	44651723	RNF220	1600	+	0.83682
chr1	44653248	44653249	TMEM53	55	-	0.119306
chr1	44653835	44653836	TMEM53	13	-	0.0281996
chr1	44653905	44653906	TMEM53	2	-	0.00433839
chr1	44654180	44654181	TMEM53	162	-	0.35141
chr1	44654396	44654397	TMEM53	3	-	0.00650759
chr1	44654503	44654504	TMEM53	212	-	0.45987
chr1	44721784	44721785	RNU5F-1	3	-	1
chr1	44725590	44725591	ARMH1	235	+	1
chr1	44767760	44767761	KIF2C	3	+	1
chr1	44778738	44778739	RPS8	3368	+	0.998222
chr1	44779124	44779125	RPS8	6	+	0.0017783
chr1	44781837	44781838	BEST4	2	-	0.0606061
chr1	44783532	44783533	BEST4	2	-	0.0606061
chr1	44783588	44783589	BEST4	3	-	0.0909091
chr1	44785999	44786000	BEST4	5	-	0.151515
chr1	44787167	44787168	BEST4	21	-	0.636364
chr1	44804832	44804833	PLK3	2	+	0.0145985
chr1	44805987	44805988	PLK3	135	+	0.985401
chr1	44815497	44815498	BTBD19	4	+	0.444444
chr1	44815583	44815584	BTBD19	5	+	0.555556
chr1	44821939	44821940	PTCH2	103	-	1
chr1	44849866	44849867	EIF2B3	3	-	0.00619835
chr1	44849900	44849901	EIF2B3	8	-	0.0165289
chr1	44850840	44850841	EIF2B3	418	-	0.863636
chr1	44855904	44855905	EIF2B3	4	-	0.00826446
chr1	44856822	44856823	EIF2B3	7	-	0.0144628
chr1	44873829	44873830	EIF2B3	2	-	0.00413223
chr1	44874533	44874534	EIF2B3	36	-	0.0743802
chr1	44874718	44874719	EIF2B3	2	-	0.00413223
chr1	44939879	44939880	EIF2B3	2	-	0.00413223
chr1	44974708	44974709	EIF2B3	2	-	0.00413223
chr1	45002548	45002549	HECTD3	281	-	0.985965
chr1	45006323	45006324	HECTD3	2	-	0.00701754
chr1	45008239	45008240	HECTD3	2	-	0.00701754
chr1	45015572	45015573	UROD	2783	+	1
chr1	45038622	45038623	ZSWIM5	6	-	0.5
chr1	45086901	45086902	ZSWIM5	6	-	0.5
chr1	45328544	45328545	HPDL	8	+	1
chr1	45343882	45343883	TESK2	6	-	1
chr1	45343966	45343967	TOE1	116	+	0.966667
chr1	45344090	45344091	TOE1	4	+	0.0333333
chr1	45493867	45493868	CCDC163	14	-	0.368421
chr1	45493938	45493939	CCDC163	20	-	0.526316
chr1	45493984	45493985	CCDC163	4	-	0.105263
chr1	45509279	45509280	MMACHC	10	+	0.833333
chr1	45510139	45510140	MMACHC	2	+	0.166667
chr1	45510672	45510673	PRDX1	3	-	0.000579151
chr1	45511051	45511052	PRDX1	4544	-	0.87722
chr1	45511227	45511228	PRDX1	631	-	0.121815
chr1	45513354	45513355	PRDX1	2	-	0.0003861
chr1	45570047	45570048	AKR1A1	997	+	1
chr1	45583238	45583239	ENSG00000289407	3	-	1
chr1	45606873	45606874	NASP	2	+	0.00706714
chr1	45618243	45618244	NASP	243	+	0.858657
chr1	45618885	45618886	NASP	38	+	0.134276
chr1	45620044	45620045	CCDC17	3	-	1
chr1	45627312	45627313	GPBP1L1	77	-	0.181604
chr1	45627492	45627493	GPBP1L1	319	-	0.752358
chr1	45627611	45627612	GPBP1L1	6	-	0.0141509
chr1	45627826	45627827	GPBP1L1	7	-	0.0165094
chr1	45628114	45628115	GPBP1L1	9	-	0.0212264
chr1	45628195	45628196	GPBP1L1	3	-	0.00707547
chr1	45653716	45653717	GPBP1L1	3	-	0.00707547
chr1	45692369	45692370	IPP	3	-	0.0967742
chr1	45694127	45694128	TMEM69	27	+	0.0950704
chr1	45694185	45694186	TMEM69	8	+	0.028169
chr1	45694434	45694435	TMEM69	249	+	0.876761
chr1	45698736	45698737	IPP	28	-	0.903226
chr1	46024790	46024791	MAST2	3	+	0.010453
chr1	46034513	46034514	MAST2	2	+	0.00696864
chr1	46036120	46036121	MAST2	278	+	0.968641
chr1	46036259	46036260	MAST2	4	+	0.0139373
chr1	46139068	46139069	ENSG00000227857	3	+	1
chr1	46185957	46185958	TSPAN1	35	+	0.853659
chr1	46188682	46188683	POMGNT1	1646	-	0.958649
chr1	46190116	46190117	POMGNT1	65	-	0.0378567
chr1	46191544	46191545	POMGNT1	6	-	0.00349447
chr1	46196487	46196488	TSPAN1	6	+	0.146341
chr1	46220239	46220240	LURAP1	25	+	0.260417
chr1	46220339	46220340	LURAP1	20	+	0.208333
chr1	46221184	46221185	LURAP1	6	+	0.0625
chr1	46221254	46221255	LURAP1	43	+	0.447917
chr1	46222592	46222593	LURAP1	2	+	0.0208333
chr1	46261718	46261719	LRRC41	2	-	0.00194363
chr1	46276724	46276725	LRRC41	10	-	0.00971817
chr1	46277462	46277463	LRRC41	13	-	0.0126336
chr1	46277683	46277684	LRRC41	5	-	0.00485909
chr1	46278400	46278401	LRRC41	990	-	0.962099
chr1	46278471	46278472	RAD54L	10	+	1
chr1	46279399	46279400	LRRC41	2	-	0.00194363
chr1	46279910	46279911	LRRC41	4	-	0.00388727
chr1	46280637	46280638	LRRC41	3	-	0.00291545
chr1	46316772	46316773	UQCRH	5350	+	1
chr1	46362189	46362190	NSUN4	50	+	0.819672
chr1	46365017	46365018	NSUN4	11	+	0.180328
chr1	46413836	46413837	FAAH	1657	+	0.998794
chr1	46414162	46414163	FAAH	2	+	0.00120555
chr1	46441543	46441544	FAAHP1	2	+	0.181818
chr1	46445701	46445702	FAAHP1	5	+	0.454545
chr1	46482487	46482488	FAAHP1	4	+	0.363636
chr1	46532165	46532166	TMEM275	6	-	0.0504202
chr1	46532878	46532879	TMEM275	2	-	0.0168067
chr1	46532923	46532924	TMEM275	111	-	0.932773
chr1	46545641	46545642	KNCN	4	-	0.333333
chr1	46546693	46546694	KNCN	2	-	0.166667
chr1	46546762	46546763	KNCN	6	-	0.5
chr1	46557418	46557419	MKNK1	129	-	0.796296
chr1	46573753	46573754	MKNK1	3	-	0.0185185
chr1	46574829	46574830	MKNK1	15	-	0.0925926
chr1	46580444	46580445	MKNK1	10	-	0.0617284
chr1	46584517	46584518	MKNK1	5	-	0.0308642
chr1	46607719	46607720	MOB3C	97	-	0.932692
chr1	46609003	46609004	MOB3C	3	-	0.0288462
chr1	46609100	46609101	MOB3C	4	-	0.0384615
chr1	46632740	46632741	ATPAF1	360	-	0.137931
chr1	46633909	46633910	ATPAF1	11	-	0.00421456
chr1	46634992	46634993	ATPAF1	5	-	0.00191571
chr1	46635046	46635047	ATPAF1	2185	-	0.837165
chr1	46652382	46652383	ATPAF1	19	-	0.00727969
chr1	46652437	46652438	ATPAF1	28	-	0.010728
chr1	46658157	46658158	ATPAF1	2	-	0.000766284
chr1	46675159	46675160	EFCAB14	5	-	0.0581395
chr1	46676464	46676465	EFCAB14	3	-	0.0348837
chr1	46676517	46676518	EFCAB14	2	-	0.0232558
chr1	46676569	46676570	EFCAB14	49	-	0.569767
chr1	46676797	46676798	EFCAB14	10	-	0.116279
chr1	46677915	46677916	EFCAB14	2	-	0.0232558
chr1	46678214	46678215	EFCAB14	3	-	0.0348837
chr1	46678280	46678281	EFCAB14	2	-	0.0232558
chr1	46696123	46696124	EFCAB14	3	-	0.0348837
chr1	46705882	46705883	EFCAB14	4	-	0.0465116
chr1	46707985	46707986	EFCAB14	3	-	0.0348837
chr1	46819013	46819014	CYP4B1	3	+	0.1
chr1	46819347	46819348	CYP4B1	25	+	0.833333
chr1	46819391	46819392	CYP4B1	2	+	0.0666667
chr1	46899514	46899515	CYP4A11	3	-	0.428571
chr1	46929179	46929180	CYP4A11	4	-	0.571429
chr1	47039759	47039760	CYP4X1	2	+	0.0138889
chr1	47050553	47050554	CYP4X1	13	+	0.0902778
chr1	47050749	47050750	CYP4X1	129	+	0.895833
chr1	47149734	47149735	CYP4A22	2	+	1
chr1	47180327	47180328	LINC00853	13	+	1
chr1	47183591	47183592	PDZK1IP1	2	-	1
chr1	47218689	47218690	TAL1	3	-	1
chr1	47373284	47373285	CMPK1	3	+	0.00154321
chr1	47377505	47377506	CMPK1	2	+	0.00102881
chr1	47377662	47377663	CMPK1	7	+	0.00360082
chr1	47377772	47377773	CMPK1	712	+	0.366255
chr1	47377865	47377866	CMPK1	50	+	0.0257202
chr1	47378837	47378838	CMPK1	1159	+	0.596193
chr1	47408969	47408970	CMPK1	8	+	0.00411523
chr1	47409049	47409050	CMPK1	3	+	0.00154321
chr1	47418050	47418051	FOXE3	3	+	1
chr1	47440696	47440697	FOXD2	3	+	1
chr1	47765639	47765640	TRABD2B	5	-	1
chr1	48227888	48227889	ENSG00000272491	2	-	1
chr1	48261390	48261391	SPATA6	8	-	0.145455
chr1	48295492	48295493	SPATA6	2	-	0.0363636
chr1	48296005	48296006	SPATA6	12	-	0.218182
chr1	48297481	48297482	SPATA6	17	-	0.309091
chr1	48305291	48305292	SPATA6	3	-	0.0545455
chr1	48384787	48384788	SPATA6	2	-	0.0363636
chr1	48397112	48397113	SPATA6	2	-	0.0363636
chr1	48408614	48408615	SPATA6	3	-	0.0545455
chr1	48452403	48452404	SPATA6	6	-	0.109091
chr1	48522505	48522506	AGBL4	4	-	0.0294118
chr1	48532854	48532855	AGBL4	97	-	0.713235
chr1	48533509	48533510	AGBL4	2	-	0.0147059
chr1	48538712	48538713	AGBL4	5	-	0.0367647
chr1	48558189	48558190	ENSG00000287661	3	+	1
chr1	48727523	48727524	BEND5	48	-	0.0586797
chr1	48727869	48727870	BEND5	770	-	0.94132
chr1	48778756	48778757	AGBL4	2	-	0.0147059
chr1	48855676	48855677	AGBL4	10	-	0.0735294
chr1	48864020	48864021	AGBL4	5	-	0.0367647
chr1	48864195	48864196	AGBL4	3	-	0.0220588
chr1	49045407	49045408	AGBL4	3	-	0.0220588
chr1	49693744	49693745	AGBL4	3	-	0.0220588
chr1	49697312	49697313	AGBL4	2	-	0.0147059
[truncated: 63,997 more rows]
