# Supplementary material for: A Human-specific Protein Regulated by Alternative Polyadenylation Shapes Uniqueness of Human Brain Development
Source: Genomics Proteomics Bioinformatics. 2025 Dec 13;23(6):qzaf125. doi: 10.1093/gpbjnl/qzaf125 (PMC13197124; doi:10.1093/gpbjnl/qzaf125)
Supplement: qzaf125_Supplementary_Data [file qzaf125_supplementary_data.zip › Table S2.xlsx]

## Sheet: Sheet 1
Table S2 17,686 PA sites situated within the 5815 genes with a single open reading frame.
Note: PA site usage represents the proportion of Iso-Seq reads at a specific PA site relative to all PA sites of the gene.
Chromosome	Start	End	Gene name	Count	Strand	PA site usage	PA site type
chr1	134360	134361	CICP27	3	+	1	Containing
chr1	186971	186972	WASH9P	5	-	1	Disrupting
chr1	629841	629842	MTND2P28	4	+	0.363636	Disrupting
chr1	629885	629886	MTND2P28	4	+	0.363636	Disrupting
chr1	630026	630027	MTND2P28	3	+	0.272727	Disrupting
chr1	632063	632064	MTCO1P12	7	+	0.583333	Disrupting
chr1	632310	632311	MTCO1P12	3	+	0.25	Disrupting
chr1	632682	632683	MTCO1P12	2	+	0.166667	Containing
chr1	824326	824327	LINC00115	16	-	0.0993789	Containing
chr1	826076	826077	LINC00115	8	-	0.0496894	Containing
chr1	826212	826213	LINC00115	132	-	0.819876	Containing
chr1	826322	826323	LINC00115	5	-	0.0310559	Containing
chr1	944203	944204	NOC2L	2032	-	0.969928	Containing
chr1	944286	944287	NOC2L	2	-	0.000954654	Containing
chr1	958083	958084	NOC2L	58	-	0.027685	Disrupting
chr1	958270	958271	NOC2L	3	-	0.00143198	Disrupting
chr1	965713	965714	KLHL17	250	+	1	Containing
chr1	1066437	1066438	ENSG00000217801	73	+	1	Disrupting
chr1	1233631	1233632	B3GALT6	3	+	0.00243902	Containing
chr1	1233717	1233718	B3GALT6	460	+	0.373984	Containing
chr1	1233846	1233847	B3GALT6	20	+	0.0162602	Containing
chr1	1234178	1234179	B3GALT6	239	+	0.194309	Containing
chr1	1235034	1235035	B3GALT6	508	+	0.413008	Containing
chr1	1242452	1242453	C1QTNF12	12	-	1	Containing
chr1	1311595	1311596	PUSL1	2	+	0.00564972	Containing
chr1	1311675	1311676	PUSL1	352	+	0.99435	Containing
chr1	1328894	1328895	CPTP	714	+	1	Containing
chr1	1373736	1373737	AURKAIP1	4466	-	1	Containing
chr1	1468643	1468644	ATAD3C	4	+	1	Containing
chr1	1598013	1598014	FNDC10	1941	-	1	Containing
chr1	1602755	1602756	ENSG00000286989	3	+	1	Containing
chr1	1701809	1701810	MMP23A	41	+	1	Containing
chr1	1892725	1892726	GNB1-DT	16	+	1	Containing
chr1	1917293	1917294	CALML6	10	+	1	Containing
chr1	2143046	2143047	ENSG00000271806	9	-	1	Disrupting
chr1	2308419	2308420	SKI	2	+	0.333333	Containing
chr1	2308654	2308655	SKI	4	+	0.666667	Containing
chr1	2528746	2528747	HES5	176	-	1	Containing
chr1	2960396	2960397	ENSG00000284745	4	-	1	Containing
chr1	3312750	3312751	ENSG00000287828	2	-	1	Containing
chr1	3778558	3778559	LRRC47	7	-	0.00459318	Containing
chr1	3780219	3780220	LRRC47	1500	-	0.984252	Containing
chr1	3780560	3780561	LRRC47	17	-	0.0111549	Containing
chr1	3949864	3949865	LINC01346	19	+	1	Disrupting
chr1	4015478	4015479	ENSG00000284703	10	-	0.555556	Containing
chr1	4015812	4015813	ENSG00000284703	3	-	0.166667	Containing
chr1	4015994	4015995	ENSG00000284703	5	-	0.277778	Containing
chr1	4777793	4777794	AJAP1	6	+	0.0363636	Containing
chr1	4783048	4783049	AJAP1	27	+	0.163636	Containing
chr1	4783122	4783123	AJAP1	2	+	0.0121212	Containing
chr1	4783186	4783187	AJAP1	18	+	0.109091	Containing
chr1	4783789	4783790	AJAP1	112	+	0.678788	Containing
chr1	6101792	6101793	CHD5	30	-	0.198675	Containing
chr1	6105082	6105083	CHD5	118	-	0.781457	Containing
chr1	6115285	6115286	CHD5	3	-	0.0198675	Disrupting
chr1	6216339	6216340	RNF207	3	+	0.0967742	Disrupting
chr1	6220155	6220156	RNF207	5	+	0.16129	Containing
chr1	6220798	6220799	RNF207	12	+	0.387097	Containing
chr1	6221194	6221195	ICMT	20	-	0.0884956	Containing
chr1	6221304	6221305	RNF207	5	+	0.16129	Containing
chr1	6221962	6221963	RNF207	2	+	0.0645161	Containing
chr1	6223491	6223492	ICMT	120	-	0.530973	Containing
chr1	6223585	6223586	ICMT	3	-	0.0132743	Containing
chr1	6223640	6223641	ICMT	2	-	0.00884956	Containing
chr1	6223987	6223988	ICMT	2	-	0.00884956	Containing
chr1	6224150	6224151	ICMT	4	-	0.0176991	Containing
chr1	6224546	6224547	ICMT	9	-	0.039823	Containing
chr1	6224617	6224618	RNF207	4	+	0.129032	Containing
chr1	6224629	6224630	ICMT	8	-	0.0353982	Containing
chr1	6231691	6231692	ICMT	49	-	0.216814	Disrupting
chr1	6231809	6231810	ICMT	9	-	0.039823	Disrupting
chr1	6247353	6247354	GPR153	91	-	0.791304	Containing
chr1	6252295	6252296	GPR153	24	-	0.208696	Disrupting
chr1	6521348	6521349	NOL9	6	-	0.2	Containing
chr1	6524756	6524757	NOL9	2	-	0.0666667	Containing
chr1	6525571	6525572	NOL9	15	-	0.5	Containing
chr1	6525668	6525669	NOL9	7	-	0.233333	Containing
chr1	6582300	6582301	ZBTB48	3	+	0.0108303	Disrupting
chr1	6589270	6589271	ZBTB48	274	+	0.98917	Containing
chr1	6622087	6622088	PHF13	7	+	0.132075	Containing
chr1	6623986	6623987	PHF13	46	+	0.867925	Containing
chr1	8344164	8344165	SLC45A1	578	+	0.994836	Containing
chr1	8344295	8344296	SLC45A1	3	+	0.00516351	Containing
chr1	8860313	8860314	ENO1	2	-	0.00011385	Containing
chr1	8861003	8861004	ENO1	17556	-	0.999374	Containing
chr1	8861106	8861107	ENO1	2	-	0.00011385	Containing
chr1	8867573	8867574	ENO1	2	-	0.00011385	Disrupting
chr1	8867996	8867997	ENO1	5	-	0.000284625	Disrupting
chr1	9367863	9367864	SPSB1	46	+	0.630137	Containing
chr1	9369528	9369529	SPSB1	27	+	0.369863	Containing
chr1	9425096	9425097	LINC02606	17	-	0.894737	Containing
chr1	9425194	9425195	LINC02606	2	-	0.105263	Containing
chr1	9580281	9580282	SLC25A33	2	+	0.00375235	Disrupting
chr1	9582545	9582546	SLC25A33	22	+	0.0412758	Containing
chr1	9582624	9582625	SLC25A33	2	+	0.00375235	Containing
chr1	9582771	9582772	SLC25A33	505	+	0.947467	Containing
chr1	9585170	9585171	SLC25A33	2	+	0.00375235	Containing
chr1	9848277	9848278	CTNNBIP1	579	-	0.825963	Containing
chr1	9850109	9850110	CTNNBIP1	106	-	0.151213	Containing
chr1	9850452	9850453	CTNNBIP1	16	-	0.0228245	Containing
chr1	9922126	9922127	LZIC	14	-	0.0526316	Containing
chr1	9926292	9926293	LZIC	5	-	0.018797	Containing
chr1	9926393	9926394	LZIC	2	-	0.0075188	Containing
chr1	9928426	9928427	LZIC	3	-	0.0112782	Containing
chr1	9928932	9928933	LZIC	13	-	0.0488722	Containing
chr1	9929280	9929281	LZIC	70	-	0.263158	Containing
chr1	9929708	9929709	LZIC	49	-	0.184211	Containing
chr1	9929798	9929799	LZIC	3	-	0.0112782	Containing
chr1	9929965	9929966	LZIC	2	-	0.0075188	Containing
chr1	9930246	9930247	LZIC	103	-	0.387218	Containing
chr1	9930415	9930416	LZIC	2	-	0.0075188	Disrupting
chr1	10016018	10016019	RBP7	162	+	1	Containing
chr1	10420142	10420143	PGD	692	+	0.777528	Containing
chr1	10420509	10420510	PGD	198	+	0.222472	Containing
chr1	10451657	10451658	CORT	363	+	0.870504	Containing
chr1	10451794	10451795	CORT	6	+	0.0143885	Containing
chr1	10451899	10451900	CORT	42	+	0.100719	Containing
chr1	10452004	10452005	CORT	2	+	0.00479616	Containing
chr1	10452104	10452105	CORT	4	+	0.00959233	Containing
chr1	10630755	10630756	PEX14	415	+	1	Containing
chr1	11054591	11054592	SRM	3330	-	0.996111	Containing
chr1	11054642	11054643	SRM	7	-	0.00209393	Containing
chr1	11057485	11057486	SRM	6	-	0.0017948	Disrupting
chr1	11102093	11102094	EXOSC10-AS1	25	+	1	Containing
chr1	11195936	11195937	ANGPTL7	4	+	0.5	Containing
chr1	11195979	11195980	ANGPTL7	4	+	0.5	Containing
chr1	11636942	11636943	FBXO2	5	-	0.000851789	Containing
chr1	11648388	11648389	FBXO2	5865	-	0.999148	Containing
chr1	11674029	11674030	FBXO6	57	+	0.15	Containing
chr1	11674349	11674350	FBXO6	320	+	0.842105	Containing
chr1	11675084	11675085	FBXO6	3	+	0.00789474	Containing
chr1	11857464	11857465	NPPB	5	-	1	Containing
chr1	11975535	11975536	PLOD1	399	+	1	Containing
chr1	12032037	12032038	MIIP	1000	+	0.995025	Containing
chr1	12032632	12032633	MIIP	5	+	0.00497512	Containing
chr1	12567910	12567911	DHRS3	388	-	1	Containing
chr1	13474973	13474974	LRRC38	36	-	0.947368	Containing
chr1	13475293	13475294	LRRC38	2	-	0.0526316	Containing
chr1	15428837	15428838	EFHD2	382	+	0.0817287	Containing
chr1	15429977	15429978	EFHD2	22	+	0.00470689	Containing
chr1	15430058	15430059	EFHD2	40	+	0.00855798	Containing
chr1	15430206	15430207	EFHD2	1496	+	0.320068	Containing
chr1	15430329	15430330	EFHD2	2734	+	0.584938	Containing
chr1	15573329	15573330	AGMAT	17	-	0.414634	Containing
chr1	15573382	15573383	AGMAT	2	-	0.0487805	Containing
chr1	15573428	15573429	AGMAT	8	-	0.195122	Containing
chr1	15573555	15573556	AGMAT	14	-	0.341463	Containing
chr1	15627675	15627676	DDI2	3	+	0.136364	Disrupting
chr1	15662028	15662029	DDI2	12	+	0.545455	Containing
chr1	15662271	15662272	DDI2	7	+	0.318182	Containing
chr1	15741389	15741390	SLC25A34	46	+	1	Containing
chr1	15807183	15807184	UQCRHL	7	-	1	Containing
chr1	16006693	16006694	SRARP	123	+	1	Containing
chr1	16034510	16034511	ENSG00000232456	5	-	1	Containing
chr1	16057769	16057770	FAM131C	685	-	1	Containing
chr1	16124343	16124344	EPHA2	39	-	0.95122	Containing
chr1	16147888	16147889	EPHA2	2	-	0.0487805	Disrupting
chr1	16198103	16198104	ARHGEF19	32	-	1	Containing
chr1	16231700	16231701	CPLANE2	35	-	1	Containing
chr1	16246841	16246842	FBXO42	7	-	0.0194986	Containing
chr1	16247384	16247385	FBXO42	5	-	0.0139276	Containing
chr1	16248535	16248536	FBXO42	3	-	0.00835655	Containing
chr1	16249900	16249901	FBXO42	9	-	0.0250696	Containing
chr1	16249997	16249998	FBXO42	25	-	0.0696379	Containing
chr1	16250062	16250063	FBXO42	2	-	0.00557103	Containing
chr1	16250318	16250319	FBXO42	2	-	0.00557103	Containing
chr1	16250400	16250401	FBXO42	161	-	0.448468	Containing
chr1	16250511	16250512	FBXO42	2	-	0.00557103	Containing
chr1	16250570	16250571	FBXO42	6	-	0.0167131	Containing
chr1	16250661	16250662	FBXO42	114	-	0.317549	Containing
chr1	16250850	16250851	FBXO42	2	-	0.00557103	Disrupting
chr1	16254956	16254957	FBXO42	5	-	0.0139276	Disrupting
chr1	16255352	16255353	FBXO42	11	-	0.0306407	Disrupting
chr1	16295771	16295772	FBXO42	5	-	0.0139276	Disrupting
chr1	16590548	16590549	NBPF1	20	-	0.147059	Disrupting
chr1	16593643	16593644	NBPF1	4	-	0.0294118	Disrupting
chr1	16593783	16593784	NBPF1	2	-	0.0147059	Disrupting
chr1	16594022	16594023	NBPF1	59	-	0.433824	Disrupting
chr1	16599556	16599557	NBPF1	2	-	0.0147059	Disrupting
chr1	16599595	16599596	NBPF1	11	-	0.0808824	Disrupting
chr1	16599807	16599808	NBPF1	2	-	0.0147059	Disrupting
chr1	16602390	16602391	NBPF1	2	-	0.0147059	Disrupting
chr1	16606016	16606017	NBPF1	31	-	0.227941	Disrupting
chr1	16608358	16608359	NBPF1	3	-	0.0220588	Disrupting
chr1	16650345	16650346	MST1P2	15	+	0.483871	Containing
chr1	16650418	16650419	MST1P2	16	+	0.516129	Containing
chr1	16685368	16685369	EIF1AXP1	3	-	1	Containing
chr1	16954361	16954362	CROCC	50	+	0.37037	Disrupting
chr1	16968804	16968805	CROCC	18	+	0.133333	Disrupting
chr1	16970969	16970970	CROCC	5	+	0.037037	Disrupting
chr1	16971036	16971037	CROCC	3	+	0.0222222	Disrupting
chr1	16972707	16972708	CROCC	7	+	0.0518519	Containing
chr1	16972971	16972972	CROCC	52	+	0.385185	Containing
chr1	17018734	17018735	SDHB	1983	-	0.996983	Containing
chr1	17032218	17032219	SDHB	3	-	0.0015083	Disrupting
chr1	17042979	17042980	SDHB	3	-	0.0015083	Disrupting
chr1	17406759	17406760	RCC2	43	-	0.716667	Containing
chr1	17408674	17408675	RCC2	2	-	0.0333333	Containing
chr1	17408853	17408854	RCC2	4	-	0.0666667	Containing
chr1	17426786	17426787	RCC2	11	-	0.183333	Disrupting
chr1	18109936	18109937	ENSG00000280222	2	-	1	Containing
chr1	18378481	18378482	IGSF21	1921	+	1	Containing
chr1	18485775	18485776	KLHDC7A	2	+	1	Containing
chr1	18908291	18908292	IFFO2	2	-	1	Containing
chr1	19258987	19258988	MRTO4	143	+	0.432024	Containing
chr1	19259080	19259081	MRTO4	2	+	0.0060423	Containing
chr1	19259126	19259127	MRTO4	3	+	0.00906344	Containing
chr1	19259445	19259446	MRTO4	129	+	0.389728	Containing
chr1	19260125	19260126	MRTO4	54	+	0.163142	Containing
chr1	19282564	19282565	AKR7A3	64	-	1	Containing
chr1	19297225	19297226	AKR7A2	2	-	0.00188324	Containing
chr1	19303969	19303970	AKR7A2	1060	-	0.998117	Containing
chr1	19679938	19679939	HTR6	2	+	0.166667	Containing
chr1	19680199	19680200	HTR6	3	+	0.25	Containing
chr1	19680964	19680965	HTR6	7	+	0.583333	Containing
chr1	19908797	19908798	OTUD3	4	+	1	Containing
chr1	20091182	20091183	PLA2G5	49	+	0.859649	Containing
chr1	20091902	20091903	PLA2G5	8	+	0.140351	Containing
chr1	20191819	20191820	UBXN10	19	+	0.387755	Containing
chr1	20193452	20193453	UBXN10	6	+	0.122449	Containing
chr1	20193512	20193513	UBXN10	5	+	0.102041	Containing
chr1	20194697	20194698	UBXN10	19	+	0.387755	Containing
chr1	20360580	20360581	LINC01141	2	-	0.0408163	Containing
chr1	20372705	20372706	LINC01141	2	-	0.0408163	Containing
chr1	20372945	20372946	LINC01141	45	-	0.918367	Containing
chr1	20482391	20482392	CAMK2N1	8373	-	0.954406	Containing
chr1	20482699	20482700	CAMK2N1	6	-	0.000683917	Containing
chr1	20482856	20482857	CAMK2N1	50	-	0.0056993	Containing
chr1	20482896	20482897	CAMK2N1	4	-	0.000455944	Containing
chr1	20483109	20483110	CAMK2N1	7	-	0.000797903	Containing
chr1	20483184	20483185	CAMK2N1	2	-	0.000227972	Containing
chr1	20483352	20483353	CAMK2N1	141	-	0.016072	Containing
chr1	20483443	20483444	CAMK2N1	183	-	0.0208595	Containing
chr1	20483590	20483591	CAMK2N1	7	-	0.000797903	Containing
chr1	20499449	20499450	MUL1	763	-	1	Containing
chr1	20555006	20555007	FAM43B	525	+	1	Containing
chr1	20618901	20618902	CDA	56	+	1	Containing
chr1	20640121	20640122	PINK1	6	+	0.000534188	Disrupting
chr1	20644029	20644030	PINK1	3	+	0.000267094	Disrupting
chr1	20644983	20644984	PINK1	51	+	0.0045406	Disrupting
chr1	20645057	20645058	PINK1	7	+	0.000623219	Disrupting
chr1	20650737	20650738	PINK1	2384	+	0.212251	Containing
chr1	20651315	20651316	PINK1	7495	+	0.66729	Containing
chr1	20651509	20651510	PINK1	1286	+	0.114494	Containing
chr1	21822245	21822246	HSPG2	49	-	0.942308	Containing
chr1	21823226	21823227	HSPG2	3	-	0.0576923	Containing
chr1	22119708	22119709	WNT4	4	-	0.190476	Containing
chr1	22119972	22119973	WNT4	13	-	0.619048	Containing
chr1	22127036	22127037	WNT4	4	-	0.190476	Disrupting
chr1	23191901	23191902	HTR1D	3	-	0.5	Containing
chr1	23192946	23192947	HTR1D	3	-	0.5	Containing
chr1	23359448	23359449	ZNF436	34	-	0.395349	Containing
chr1	23359974	23359975	ZNF436	50	-	0.581395	Containing
chr1	23361319	23361320	ZNF436	2	-	0.0232558	Containing
chr1	23557938	23557939	ID3	1878	-	1	Containing
chr1	23759904	23759905	ELOA	82	+	0.911111	Containing
chr1	23762057	23762058	ELOA	8	+	0.0888889	Containing
chr1	23795598	23795599	GALE	626	-	0.996815	Containing
chr1	23798326	23798327	GALE	2	-	0.00318471	Disrupting
chr1	23843977	23843978	FUCA1	2	-	0.00680272	Containing
chr1	23845083	23845084	FUCA1	290	-	0.986395	Containing
chr1	23864722	23864723	FUCA1	2	-	0.00680272	Disrupting
chr1	24606635	24606636	NCMAP	3	+	1	Containing
chr1	24840948	24840949	CLIC4	18	+	0.0172745	Containing
chr1	24841359	24841360	CLIC4	2	+	0.00191939	Containing
chr1	24841510	24841511	CLIC4	3	+	0.00287908	Containing
chr1	24841691	24841692	CLIC4	2	+	0.00191939	Containing
chr1	24841788	24841789	CLIC4	25	+	0.0239923	Containing
chr1	24841906	24841907	CLIC4	2	+	0.00191939	Containing
chr1	24841960	24841961	CLIC4	5	+	0.00479846	Containing
chr1	24842050	24842051	CLIC4	3	+	0.00287908	Containing
chr1	24842306	24842307	CLIC4	6	+	0.00575816	Containing
chr1	24842616	24842617	CLIC4	2	+	0.00191939	Containing
chr1	24842739	24842740	CLIC4	12	+	0.0115163	Containing
chr1	24842937	24842938	CLIC4	3	+	0.00287908	Containing
chr1	24843107	24843108	CLIC4	2	+	0.00191939	Containing
chr1	24843665	24843666	CLIC4	5	+	0.00479846	Containing
chr1	24844175	24844176	CLIC4	2	+	0.00191939	Containing
chr1	24844266	24844267	CLIC4	511	+	0.490403	Containing
chr1	24844316	24844317	CLIC4	439	+	0.421305	Containing
chr1	25360868	25360869	TMEM50A	2	+	0.00202429	Containing
chr1	25360963	25360964	TMEM50A	9	+	0.00910931	Containing
chr1	25361065	25361066	TMEM50A	8	+	0.00809717	Containing
chr1	25361135	25361136	TMEM50A	72	+	0.0728745	Containing
chr1	25361508	25361509	TMEM50A	22	+	0.0222672	Containing
chr1	25361703	25361704	TMEM50A	2	+	0.00202429	Containing
chr1	25362267	25362268	TMEM50A	61	+	0.0617409	Containing
chr1	25362358	25362359	TMEM50A	812	+	0.821862	Containing
chr1	25563296	25563297	LDLRAP1	2	+	0.00732601	Disrupting
chr1	25563468	25563469	LDLRAP1	2	+	0.00732601	Disrupting
chr1	25567854	25567855	LDLRAP1	2	+	0.00732601	Containing
chr1	25568883	25568884	LDLRAP1	267	+	0.978022	Containing
chr1	25816749	25816750	ENSG00000228172	5	-	0.454545	Containing
chr1	25818519	25818520	ENSG00000228172	4	-	0.363636	Containing
chr1	25818681	25818682	ENSG00000228172	2	-	0.181818	Containing
chr1	25861488	25861489	PAQR7	6	-	1	Containing
chr1	25959768	25959769	PAFAH2	36	-	0.507042	Containing
chr1	25960497	25960498	PAFAH2	2	-	0.028169	Containing
chr1	25960740	25960741	PAFAH2	3	-	0.0422535	Containing
chr1	25960823	25960824	PAFAH2	23	-	0.323944	Containing
chr1	25961465	25961466	PAFAH2	7	-	0.0985915	Containing
chr1	26031813	26031814	EXTL1	2	+	0.00359066	Disrupting
chr1	26034109	26034110	EXTL1	16	+	0.0287253	Disrupting
chr1	26035843	26035844	EXTL1	85	+	0.152603	Containing
chr1	26036446	26036447	EXTL1	454	+	0.815081	Containing
chr1	26123166	26123167	PDIK1L	3	+	1	Containing
chr1	26162626	26162627	FAM110D	169	+	1	Containing
chr1	26320521	26320522	CD52	73	+	1	Containing
chr1	26475243	26475244	HMGN2	31	+	0.00734249	Containing
chr1	26475282	26475283	HMGN2	14	+	0.00331596	Containing
chr1	26475360	26475361	HMGN2	2	+	0.000473709	Containing
chr1	26475969	26475970	HMGN2	4147	+	0.982236	Containing
chr1	26476639	26476640	HMGN2	28	+	0.00663193	Containing
chr1	26855712	26855713	ZDHHC18	18	+	0.04	Containing
chr1	26857602	26857603	ZDHHC18	432	+	0.96	Containing
chr1	26864455	26864456	SFN	7	+	1	Containing
chr1	26890488	26890489	GPATCH3	403	-	0.952719	Containing
chr1	26891562	26891563	GPATCH3	12	-	0.0283688	Disrupting
chr1	26893550	26893551	GPATCH3	8	-	0.0189125	Disrupting
chr1	26941657	26941658	NUDC	2	+	0.000185632	Disrupting
chr1	26946394	26946395	NUDC	10624	+	0.986078	Containing
chr1	26946575	26946576	NUDC	45	+	0.00417672	Containing
chr1	26946835	26946836	NUDC	3	+	0.000278448	Containing
chr1	26946881	26946882	NUDC	100	+	0.0092816	Containing
chr1	26949569	26949570	KDF1	32	-	1	Containing
chr1	27000134	27000135	TRNP1	3	+	0.00207326	Containing
chr1	27000264	27000265	TRNP1	119	+	0.0822391	Containing
chr1	27000350	27000351	TRNP1	3	+	0.00207326	Containing
chr1	27000652	27000653	TRNP1	1153	+	0.796821	Containing
chr1	27000884	27000885	TRNP1	142	+	0.0981341	Containing
chr1	27001387	27001388	TRNP1	18	+	0.0124395	Containing
chr1	27001562	27001563	TRNP1	7	+	0.0048376	Containing
chr1	27001907	27001908	TRNP1	2	+	0.00138217	Containing
chr1	27005021	27005022	TENT5B	32	-	1	Containing
chr1	27395810	27395811	GPR3	51	+	1	Containing
chr1	27534302	27534303	AHDC1	345	-	0.932432	Containing
chr1	27534476	27534477	AHDC1	14	-	0.0378378	Containing
chr1	27534680	27534681	AHDC1	11	-	0.0297297	Containing
chr1	27612299	27612300	FGR	95	-	0.979381	Containing
chr1	27612581	27612582	FGR	2	-	0.0206186	Containing
chr1	27820331	27820332	STX12	18	+	0.0144578	Disrupting
chr1	27822901	27822902	STX12	2	+	0.00160643	Containing
chr1	27823475	27823476	STX12	31	+	0.0248996	Containing
chr1	27823767	27823768	STX12	596	+	0.478715	Containing
chr1	27824302	27824303	STX12	313	+	0.251406	Containing
chr1	27824440	27824441	STX12	285	+	0.228916	Containing
chr1	28095733	28095734	SPCS2P4	4	-	1	Containing
chr1	28149352	28149353	PTAFR	37	-	1	Containing
chr1	28200280	28200281	DNAJC8	245	-	0.0733533	Containing
chr1	28200558	28200559	DNAJC8	2835	-	0.848802	Containing
chr1	28200884	28200885	DNAJC8	254	-	0.0760479	Containing
chr1	28209969	28209970	DNAJC8	4	-	0.0011976	Disrupting
chr1	28227126	28227127	DNAJC8	2	-	0.000598802	Disrupting
chr1	28282489	28282490	SESN2	44	+	1	Containing
chr1	28335963	28335964	MED18	21	+	1	Containing
chr1	28567788	28567789	TRNAU1AP	4	+	0.0205128	Disrupting
chr1	28577758	28577759	TRNAU1AP	156	+	0.8	Containing
chr1	28578543	28578544	TRNAU1AP	35	+	0.179487	Containing
chr1	28736051	28736052	ENSG00000289291	8	-	1	Containing
chr1	28871258	28871259	OPRD1	5	+	1	Containing
chr1	29119425	29119426	TMEM200B	8	-	1	Containing
chr1	29147746	29147747	SRSF4	650	-	0.978916	Containing
chr1	29147886	29147887	SRSF4	14	-	0.0210843	Containing
chr1	30713150	30713151	MATN1	2	-	1	Containing
chr1	30732468	30732469	LAPTM5	168	-	0.893617	Containing
chr1	30733438	30733439	LAPTM5	20	-	0.106383	Containing
chr1	31179355	31179356	NKAIN1	3	-	0.333333	Containing
chr1	31181074	31181075	NKAIN1	6	-	0.666667	Containing
chr1	31306524	31306525	FABP3	5	-	0.00260688	Containing
chr1	31345622	31345623	FABP3	32	-	0.016684	Containing
chr1	31359621	31359622	FABP3	158	-	0.0823775	Containing
chr1	31359789	31359790	FABP3	2	-	0.00104275	Containing
chr1	31360480	31360481	FABP3	12	-	0.00625652	Containing
chr1	31360544	31360545	FABP3	8	-	0.00417101	Containing
chr1	31360861	31360862	FABP3	2	-	0.00104275	Containing
chr1	31364015	31364016	FABP3	46	-	0.0239833	Containing
chr1	31364835	31364836	FABP3	6	-	0.00312826	Containing
chr1	31365462	31365463	FABP3	159	-	0.0828989	Containing
chr1	31365656	31365657	FABP3	1450	-	0.755996	Containing
chr1	31365696	31365697	FABP3	2	-	0.00104275	Containing
chr1	31365732	31365733	FABP3	8	-	0.00417101	Containing
chr1	31365793	31365794	FABP3	11	-	0.00573514	Containing
chr1	31367047	31367048	FABP3	2	-	0.00104275	Disrupting
chr1	31367392	31367393	FABP3	5	-	0.00260688	Disrupting
chr1	31369516	31369517	FABP3	10	-	0.00521376	Disrupting
chr1	31629866	31629867	PEF1	2019	-	1	Containing
chr1	32101058	32101059	TMEM39B	5	+	0.0324675	Disrupting
chr1	32102860	32102861	TMEM39B	149	+	0.967532	Containing
chr1	32171415	32171416	KPNA6	8	+	1	Containing
chr1	32185241	32185242	TXLNA	3	+	0.0344828	Disrupting
chr1	32192384	32192385	TXLNA	2	+	0.0229885	Disrupting
chr1	32195606	32195607	TXLNA	2	+	0.0229885	Containing
chr1	32196047	32196048	TXLNA	5	+	0.0574713	Containing
chr1	32196520	32196521	TXLNA	10	+	0.114943	Containing
chr1	32198283	32198284	TXLNA	65	+	0.747126	Containing
chr1	32248854	32248855	FAM167B	5	+	1	Containing
chr1	32333624	32333625	HDAC1	228	+	1	Containing
chr1	32333839	32333840	MARCKSL1	17698	-	0.985851	Containing
chr1	32333942	32333943	MARCKSL1	21	-	0.00116979	Containing
chr1	32334075	32334076	MARCKSL1	233	-	0.0129791	Containing
chr1	32361270	32361271	FAM229A	117	-	1	Containing
chr1	32835349	32835350	S100PBP	2	+	0.037037	Disrupting
chr1	32856182	32856183	S100PBP	28	+	0.518519	Containing
chr1	32857856	32857857	S100PBP	5	+	0.0925926	Containing
chr1	32858873	32858874	S100PBP	19	+	0.351852	Containing
chr1	32889507	32889508	HPCA	4	+	0.00163132	Disrupting
chr1	32889712	32889713	HPCA	15	+	0.00611746	Disrupting
chr1	32890334	32890335	HPCA	7	+	0.00285481	Disrupting
chr1	32894644	32894645	HPCA	2422	+	0.987765	Containing
chr1	32896395	32896396	HPCA	2	+	0.000815661	Containing
chr1	32897883	32897884	HPCA	2	+	0.000815661	Containing
chr1	33282350	33282351	ZNF362	3	+	0.015	Disrupting
chr1	33299281	33299282	ZNF362	3	+	0.015	Containing
chr1	33300261	33300262	ZNF362	2	+	0.01	Containing
chr1	33300718	33300719	ZNF362	192	+	0.96	Containing
chr1	34758511	34758512	GJB5	31	+	1	Containing
chr1	34786364	34786365	GJB3	10	+	1	Containing
chr1	34795744	34795745	GJA4	61	+	1	Containing
chr1	34853530	34853531	SMIM12	17	-	0.0150576	Containing
chr1	34855045	34855046	SMIM12	1096	-	0.970771	Containing
chr1	34855127	34855128	SMIM12	2	-	0.00177148	Containing
chr1	34855274	34855275	SMIM12	14	-	0.0124004	Containing
chr1	34865073	34865074	DLGAP3	14	-	0.0267176	Containing
chr1	34865436	34865437	DLGAP3	510	-	0.973282	Containing
chr1	35098272	35098273	ZMYM1	2	+	0.125	Disrupting
chr1	35098505	35098506	ZMYM1	3	+	0.1875	Disrupting
chr1	35115610	35115611	ZMYM1	2	+	0.125	Containing
chr1	35115852	35115853	ZMYM1	7	+	0.4375	Containing
chr1	35116393	35116394	ZMYM1	2	+	0.125	Containing
chr1	35421444	35421445	ZMYM4	4	+	0.4	Containing
chr1	35421937	35421938	ZMYM4	6	+	0.6	Containing
chr1	35595323	35595324	TFAP2E	29	+	1	Containing
chr1	35713883	35713884	C1orf216	638	-	0.978528	Containing
chr1	35715276	35715277	C1orf216	14	-	0.0214724	Containing
chr1	35854921	35854922	AGO4	3	+	0.428571	Containing
chr1	35855431	35855432	AGO4	4	+	0.571429	Containing
chr1	36088277	36088278	TEKT2	3	+	1	Containing
chr1	36093930	36093931	ADPRS	998	+	1	Containing
chr1	36322030	36322031	EVA1B	189	-	1	Containing
chr1	36391912	36391913	LSM10	2	-	0.00266667	Containing
chr1	36393436	36393437	LSM10	748	-	0.997333	Containing
chr1	36455321	36455322	MRPS15	81	-	0.130645	Containing
chr1	36455771	36455772	MRPS15	539	-	0.869355	Containing
chr1	37136142	37136143	ENSG00000284650	49	+	1	Containing
chr1	37484374	37484375	ZC3H12A	9	+	1	Containing
chr1	37536564	37536565	SNIP1	8	-	0.727273	Containing
chr1	37536898	37536899	SNIP1	3	-	0.272727	Containing
chr1	37566697	37566698	GNL2	5	-	0.0172414	Containing
chr1	37566826	37566827	GNL2	269	-	0.927586	Containing
chr1	37591523	37591524	GNL2	16	-	0.0551724	Disrupting
chr1	37681577	37681578	C1orf109	270	-	1	Containing
chr1	37709559	37709560	CDCA8	2	+	0.166667	Containing
chr1	37709716	37709717	CDCA8	10	+	0.833333	Containing
chr1	37802950	37802951	YRDC	22	-	0.158273	Containing
chr1	37803073	37803074	YRDC	3	-	0.0215827	Containing
chr1	37803588	37803589	YRDC	111	-	0.798561	Containing
chr1	37803653	37803654	YRDC	3	-	0.0215827	Containing
chr1	37814011	37814012	MTF1	16	-	0.8	Containing
chr1	37814955	37814956	MTF1	2	-	0.1	Containing
chr1	37838819	37838820	MTF1	2	-	0.1	Disrupting
chr1	37956982	37956983	SF3A3	33	-	0.0789474	Containing
chr1	37957402	37957403	SF3A3	4	-	0.00956938	Containing
chr1	37957958	37957959	SF3A3	381	-	0.911483	Containing
chr1	37996771	37996772	FHL3	173	-	1	Containing
chr1	38023800	38023801	UTP11	614	+	0.713124	Containing
chr1	38024391	38024392	UTP11	4	+	0.00464576	Containing
chr1	38024818	38024819	UTP11	243	+	0.28223	Containing
chr1	38043829	38043830	POU3F1	105	-	0.450644	Containing
chr1	38044623	38044624	POU3F1	104	-	0.446352	Containing
chr1	38044730	38044731	POU3F1	3	+	0.0128755	Containing
chr1	38044804	38044805	POU3F1	3	+	0.0128755	Containing
chr1	38044930	38044931	POU3F1	5	+	0.0214592	Containing
chr1	38045289	38045290	POU3F1	9	-	0.0386266	Containing
chr1	38045351	38045352	POU3F1	2	+	0.00858369	Containing
chr1	38045386	38045387	POU3F1	2	+	0.00858369	Containing
chr1	39034613	39034614	NDUFS5	6452	+	0.999226	Containing
chr1	39035121	39035122	NDUFS5	2	+	0.000309741	Containing
chr1	39049716	39049717	NDUFS5	3	+	0.000464612	Containing
chr1	39513356	39513357	BMP8A	20	+	0.196078	Disrupting
chr1	39516663	39516664	OXCT2P1	7	+	1	Containing
chr1	39522643	39522644	BMP8A	58	+	0.568627	Disrupting
chr1	39522707	39522708	BMP8A	2	+	0.0196078	Disrupting
chr1	39525885	39525886	BMP8A	5	+	0.0490196	Containing
chr1	39526244	39526245	BMP8A	9	+	0.0882353	Containing
chr1	39526325	39526326	BMP8A	2	+	0.0196078	Containing
chr1	39526387	39526388	BMP8A	3	+	0.0294118	Containing
chr1	39527427	39527428	BMP8A	3	+	0.0294118	Containing
chr1	39623436	39623437	HEYL	11	-	0.189655	Containing
chr1	39624155	39624156	HEYL	39	-	0.672414	Containing
chr1	39625201	39625202	HEYL	6	-	0.103448	Containing
chr1	39626424	39626425	HEYL	2	-	0.0344828	Containing
chr1	39651230	39651231	NT5C1A	2	-	1	Containing
chr1	39757182	39757183	BMP8B	8	-	0.666667	Containing
chr1	39762168	39762169	BMP8B	4	-	0.333333	Disrupting
chr1	40202478	40202479	RLF	2	+	1	Disrupting
chr1	40292962	40292963	ZMPSTE24	4	+	0.00779727	Containing
chr1	40293950	40293951	ZMPSTE24	4	+	0.00779727	Containing
chr1	40294005	40294006	ZMPSTE24	72	+	0.140351	Containing
chr1	40294178	40294179	ZMPSTE24	433	+	0.844055	Containing
chr1	40300531	40300532	COL9A2	1355	-	0.952214	Containing
chr1	40300873	40300874	COL9A2	21	-	0.0147576	Containing
chr1	40302063	40302064	COL9A2	39	-	0.0274069	Disrupting
chr1	40306864	40306865	COL9A2	2	-	0.00140548	Disrupting
chr1	40313181	40313182	COL9A2	6	-	0.00421644	Disrupting
chr1	40491155	40491156	ZFP69	8	+	0.186047	Disrupting
chr1	40496205	40496206	ZFP69	3	+	0.0697674	Containing
chr1	40496288	40496289	ZFP69	29	+	0.674419	Containing
chr1	40496354	40496355	ZFP69	3	+	0.0697674	Containing
chr1	40516033	40516034	EXO5	104	+	0.936937	Containing
chr1	40517722	40517723	EXO5	7	+	0.0630631	Containing
chr1	40593451	40593452	RIMS3	2	-	0.0124224	Containing
chr1	40620686	40620687	RIMS3	147	-	0.913043	Containing
chr1	40622484	40622485	RIMS3	5	-	0.0310559	Containing
chr1	40622924	40622925	RIMS3	2	-	0.0124224	Containing
chr1	40626255	40626256	RIMS3	5	-	0.0310559	Containing
chr1	40860917	40860918	CITED4	2	-	0.00186567	Containing
chr1	40861056	40861057	CITED4	1070	-	0.998134	Containing
chr1	42410917	42410918	RIMKLA	10	+	0.0425532	Disrupting
chr1	42415054	42415055	RIMKLA	70	+	0.297872	Containing
chr1	42415171	42415172	RIMKLA	73	+	0.310638	Containing
chr1	42416270	42416271	RIMKLA	2	+	0.00851064	Containing
chr1	42416979	42416980	RIMKLA	3	+	0.012766	Containing
chr1	42418165	42418166	RIMKLA	4	+	0.0170213	Containing
chr1	42418279	42418280	RIMKLA	73	+	0.310638	Containing
chr1	42430334	42430335	ZMYND12	22	-	0.709677	Containing
chr1	42430418	42430419	ZMYND12	4	-	0.129032	Containing
chr1	42430538	42430539	ZMYND12	3	-	0.0967742	Containing
chr1	42432073	42432074	ZMYND12	2	-	0.0645161	Disrupting
chr1	42702105	42702106	YBX1	2	+	0.00188324	Containing
chr1	42702341	42702342	YBX1	1057	+	0.995292	Containing
chr1	42703802	42703803	YBX1	3	+	0.00282486	Containing
chr1	42807051	42807052	SVBP	480	-	0.985626	Containing
chr1	42807276	42807277	SVBP	3	-	0.00616016	Containing
chr1	42812090	42812091	SVBP	4	-	0.00821355	Disrupting
chr1	42844381	42844382	ERMAP	2	+	0.0555556	Containing
chr1	42844989	42844990	ERMAP	34	+	0.944444	Containing
chr1	43273550	43273551	TMEM125	28	+	0.0323326	Containing
chr1	43274000	43274001	TMEM125	835	+	0.964203	Containing
chr1	43274077	43274078	TMEM125	3	+	0.0034642	Containing
chr1	43363186	43363187	CDC20	60	+	1	Containing
chr1	43705465	43705466	KDM4A	2	+	1	Containing
chr1	43937897	43937898	LINC02918	2	-	1	Containing
chr1	43996523	43996524	CCDC24	542	+	1	Containing
chr1	44218468	44218469	DMAP1	2	+	0.00152439	Disrupting
chr1	44220308	44220309	DMAP1	2	+	0.00152439	Disrupting
chr1	44220671	44220672	DMAP1	1308	+	0.996951	Containing
chr1	44412726	44412727	RNF220	33	+	0.0172594	Disrupting
chr1	44636362	44636363	RNF220	27	+	0.0141213	Disrupting
chr1	44636493	44636494	RNF220	248	+	0.129707	Disrupting
chr1	44650393	44650394	RNF220	4	+	0.00209205	Disrupting
chr1	44651722	44651723	RNF220	1600	+	0.83682	Containing
chr1	44725590	44725591	ARMH1	235	+	1	Containing
chr1	44781837	44781838	BEST4	2	-	0.0606061	Containing
chr1	44783532	44783533	BEST4	2	-	0.0606061	Containing
chr1	44783588	44783589	BEST4	3	-	0.0909091	Containing
chr1	44785999	44786000	BEST4	5	-	0.151515	Disrupting
chr1	44787167	44787168	BEST4	21	-	0.636364	Disrupting
chr1	44804832	44804833	PLK3	2	+	0.0145985	Disrupting
chr1	44805987	44805988	PLK3	135	+	0.985401	Containing
chr1	45038622	45038623	ZSWIM5	6	-	0.5	Disrupting
chr1	45086901	45086902	ZSWIM5	6	-	0.5	Disrupting
chr1	45328544	45328545	HPDL	8	+	1	Containing
chr1	45343966	45343967	TOE1	116	+	0.966667	Containing
chr1	45344090	45344091	TOE1	4	+	0.0333333	Containing
chr1	45627312	45627313	GPBP1L1	77	-	0.181604	Containing
chr1	45627492	45627493	GPBP1L1	319	-	0.752358	Containing
chr1	45627611	45627612	GPBP1L1	6	-	0.0141509	Containing
chr1	45627826	45627827	GPBP1L1	7	-	0.0165094	Containing
chr1	45628114	45628115	GPBP1L1	9	-	0.0212264	Containing
chr1	45628195	45628196	GPBP1L1	3	-	0.00707547	Containing
chr1	45653716	45653717	GPBP1L1	3	-	0.00707547	Disrupting
chr1	45692369	45692370	IPP	3	-	0.0967742	Containing
chr1	45694127	45694128	TMEM69	27	+	0.0950704	Containing
chr1	45694185	45694186	TMEM69	8	+	0.028169	Containing
chr1	45694434	45694435	TMEM69	249	+	0.876761	Containing
chr1	45698736	45698737	IPP	28	-	0.903226	Containing
chr1	46185957	46185958	TSPAN1	35	+	0.853659	Containing
chr1	46196487	46196488	TSPAN1	6	+	0.146341	Containing
chr1	46220239	46220240	LURAP1	25	+	0.260417	Containing
chr1	46220339	46220340	LURAP1	20	+	0.208333	Containing
chr1	46221184	46221185	LURAP1	6	+	0.0625	Containing
chr1	46221254	46221255	LURAP1	43	+	0.447917	Containing
chr1	46222592	46222593	LURAP1	2	+	0.0208333	Containing
chr1	46278471	46278472	RAD54L	10	+	1	Containing
chr1	46316772	46316773	UQCRH	5350	+	1	Containing
chr1	46413836	46413837	FAAH	1657	+	0.998794	Containing
chr1	46414162	46414163	FAAH	2	+	0.00120555	Containing
chr1	46532165	46532166	TMEM275	6	-	0.0504202	Containing
chr1	46532878	46532879	TMEM275	2	-	0.0168067	Containing
chr1	46532923	46532924	TMEM275	111	-	0.932773	Containing
chr1	46607719	46607720	MOB3C	97	-	0.932692	Containing
chr1	46609003	46609004	MOB3C	3	-	0.0288462	Containing
chr1	46609100	46609101	MOB3C	4	-	0.0384615	Containing
chr1	47039759	47039760	CYP4X1	2	+	0.0138889	Disrupting
chr1	47050553	47050554	CYP4X1	13	+	0.0902778	Containing
chr1	47050749	47050750	CYP4X1	129	+	0.895833	Containing
chr1	47183591	47183592	PDZK1IP1	2	-	1	Containing
chr1	47218689	47218690	TAL1	3	-	1	Containing
chr1	47418050	47418051	FOXE3	3	+	1	Containing
chr1	47440696	47440697	FOXD2	3	+	1	Containing
chr1	47765639	47765640	TRABD2B	5	-	1	Containing
chr1	48727523	48727524	BEND5	48	-	0.0586797	Containing
chr1	48727869	48727870	BEND5	770	-	0.94132	Containing
chr1	50440295	50440296	FAF1	7	-	0.00923483	Containing
chr1	50440937	50440938	FAF1	11	-	0.0145119	Containing
chr1	50441128	50441129	FAF1	3	-	0.00395778	Containing
chr1	50441275	50441276	FAF1	711	-	0.937995	Containing
chr1	50539071	50539072	FAF1	2	-	0.00263852	Disrupting
chr1	50539669	50539670	FAF1	2	-	0.00263852	Disrupting
chr1	50606518	50606519	FAF1	8	-	0.0105541	Disrupting
chr1	50654987	50654988	FAF1	14	-	0.0184697	Disrupting
chr1	50974310	50974311	CDKN2C	5	+	0.0128866	Containing
chr1	50974378	50974379	CDKN2C	2	+	0.00515464	Containing
chr1	50974498	50974499	CDKN2C	3	+	0.00773196	Containing
chr1	50974632	50974633	CDKN2C	378	+	0.974227	Containing
chr1	51196693	51196694	LINC01562	2	-	1	Containing
chr1	51271467	51271468	RNF11	2	+	0.00058072	Containing
chr1	51271498	51271499	RNF11	2	+	0.00058072	Containing
chr1	51271606	51271607	RNF11	5	+	0.0014518	Containing
chr1	51271711	51271712	RNF11	3	+	0.00087108	Containing
chr1	51271771	51271772	RNF11	17	+	0.00493612	Containing
chr1	51272466	51272467	RNF11	24	+	0.00696864	Containing
chr1	51272556	51272557	RNF11	2	+	0.00058072	Containing
chr1	51272642	51272643	RNF11	56	+	0.0162602	Containing
chr1	51272760	51272761	RNF11	7	+	0.00203252	Containing
chr1	51273031	51273032	RNF11	4	+	0.00116144	Containing
chr1	51273101	51273102	RNF11	2486	+	0.721835	Containing
chr1	51273185	51273186	RNF11	47	+	0.0136469	Containing
chr1	51273247	51273248	RNF11	633	+	0.183798	Containing
chr1	51273444	51273445	RNF11	125	+	0.036295	Containing
chr1	51273538	51273539	RNF11	16	+	0.00464576	Containing
chr1	51274018	51274019	RNF11	4	+	0.00116144	Containing
chr1	51289227	51289228	RNF11	11	+	0.00319396	Containing
chr1	51907957	51907958	RAB3B	3	-	0.0154639	Containing
chr1	51915565	51915566	RAB3B	2	-	0.0103093	Containing
chr1	51918256	51918257	RAB3B	2	-	0.0103093	Containing
chr1	51918903	51918904	RAB3B	2	-	0.0103093	Containing
chr1	51918994	51918995	RAB3B	183	-	0.943299	Containing
chr1	51919164	51919165	RAB3B	2	-	0.0103093	Containing
chr1	52032113	52032114	KTI12	9	-	0.818182	Containing
chr1	52034142	52034143	KTI12	2	+	0.181818	Containing
chr1	52045594	52045595	ENSG00000223390	4	+	0.666667	Containing
chr1	52045923	52045924	ENSG00000223390	2	+	0.333333	Containing
chr1	52372831	52372832	ORC1	2	-	1	Containing
chr1	52417019	52417020	PRPF38A	201	+	0.436957	Containing
chr1	52417182	52417183	PRPF38A	2	+	0.00434783	Containing
chr1	52417216	52417217	PRPF38A	2	+	0.00434783	Containing
chr1	52417259	52417260	PRPF38A	10	+	0.0217391	Containing
chr1	52418177	52418178	PRPF38A	138	+	0.3	Containing
chr1	52418240	52418241	PRPF38A	35	+	0.076087	Containing
chr1	52418318	52418319	PRPF38A	62	+	0.134783	Containing
chr1	52420829	52420830	PRPF38A	10	+	0.0217391	Containing
chr1	52608918	52608919	GPX7	30	+	0.517241	Containing
chr1	52609049	52609050	GPX7	28	+	0.482759	Containing
chr1	52684450	52684451	COA7	6	-	0.0487805	Containing
chr1	52686465	52686466	COA7	2	-	0.0162602	Containing
chr1	52686837	52686838	COA7	67	-	0.544715	Containing
chr1	52687471	52687472	COA7	45	-	0.365854	Containing
chr1	52687532	52687533	COA7	3	-	0.0243902	Containing
chr1	52772153	52772154	RPS13P2	7	-	1	Containing
chr1	53212761	53212762	CZIB	4	-	0.00344828	Containing
chr1	53212893	53212894	CZIB	21	-	0.0181034	Containing
chr1	53214101	53214102	CZIB	856	-	0.737931	Containing
chr1	53214473	53214474	CZIB	231	-	0.199138	Containing
chr1	53219993	53219994	CZIB	3	-	0.00258621	Disrupting
chr1	53220088	53220089	CZIB	45	-	0.0387931	Disrupting
chr1	53338109	53338110	LRP8-DT	2	+	1	Containing
chr1	53765484	53765485	NDC1	22	-	0.55	Containing
chr1	53767720	53767721	NDC1	9	-	0.225	Containing
chr1	53800356	53800357	NDC1	9	-	0.225	Disrupting
chr1	53968165	53968166	LRRC42	169	+	0.988304	Containing
chr1	53968343	53968344	LRRC42	2	+	0.0116959	Containing
chr1	54756844	54756845	PARS2	2	-	0.0162602	Containing
chr1	54756899	54756900	PARS2	121	-	0.98374	Containing
chr1	54992287	54992288	TMEM61	15	+	1	Containing
chr1	55066367	55066368	USP24	7	-	0.189189	Containing
chr1	55067904	55067905	USP24	3	-	0.0810811	Containing
chr1	55128733	55128734	USP24	2	-	0.0540541	Disrupting
chr1	55166005	55166006	USP24	9	-	0.243243	Disrupting
chr1	55175246	55175247	USP24	16	-	0.432432	Disrupting
chr1	56701497	56701498	PRKAA2	2	+	0.181818	Disrupting
chr1	56708495	56708496	PRKAA2	3	+	0.272727	Containing
chr1	56708909	56708910	PRKAA2	6	+	0.545455	Containing
chr1	58056067	58056068	RPS26P15	4	-	1	Containing
chr1	58277059	58277060	OMA1	4	-	0.0392157	Containing
chr1	58415375	58415376	OMA1	3	-	0.0294118	Containing
chr1	58480719	58480720	OMA1	95	-	0.931373	Containing
chr1	58575431	58575432	TACSTD2	4	-	1	Containing
chr1	58780792	58780793	JUN	83	-	0.274834	Containing
chr1	58781320	58781321	JUN	149	-	0.493377	Containing
chr1	58781491	58781492	JUN	47	-	0.155629	Containing
chr1	58781986	58781987	JUN	5	-	0.0165563	Containing
chr1	58782044	58782045	JUN	14	-	0.0463576	Containing
chr1	58782146	58782147	JUN	2	-	0.00662252	Disrupting
chr1	58783039	58783040	JUN	2	-	0.00662252	Disrupting
chr1	59861912	59861913	CYP2J2	2	-	0.00615385	Containing
chr1	59893315	59893316	CYP2J2	313	-	0.963077	Containing
chr1	59893372	59893373	CYP2J2	7	-	0.0215385	Containing
chr1	59911063	59911064	CYP2J2	3	-	0.00923077	Disrupting
chr1	60515630	60515631	LINC01748	3	-	0.230769	Containing
chr1	60516853	60516854	LINC01748	3	-	0.230769	Containing
chr1	60555264	60555265	LINC01748	3	-	0.230769	Disrupting
chr1	60595511	60595512	LINC01748	4	-	0.307692	Disrupting
chr1	60952067	60952068	NFIA-AS2	2	-	0.125	Disrupting
chr1	60953738	60953739	NFIA-AS2	14	-	0.875	Disrupting
chr1	62448609	62448610	USP1	2	+	0.0114286	Disrupting
chr1	62451737	62451738	USP1	162	+	0.925714	Containing
chr1	62451800	62451801	USP1	11	+	0.0628571	Containing
chr1	62864138	62864139	ATG4C	4	+	0.00963855	Disrupting
chr1	62864302	62864303	ATG4C	4	+	0.00963855	Containing
chr1	62864368	62864369	ATG4C	141	+	0.339759	Containing
chr1	62864859	62864860	ATG4C	5	+	0.0120482	Containing
chr1	62865151	62865152	ATG4C	247	+	0.595181	Containing
chr1	62865260	62865261	ATG4C	5	+	0.0120482	Containing
chr1	62865343	62865344	ATG4C	5	+	0.0120482	Containing
chr1	62903186	62903187	ATG4C	4	+	0.00963855	Containing
chr1	63407863	63407864	ALG6	9	+	0.0661765	Disrupting
chr1	63415757	63415758	ALG6	2	+	0.0147059	Disrupting
chr1	63437197	63437198	ALG6	115	+	0.845588	Containing
chr1	63438034	63438035	ALG6	10	+	0.0735294	Containing
chr1	63525960	63525961	EFCAB7	2	+	0.00909091	Disrupting
chr1	63534943	63534944	EFCAB7	2	+	0.00909091	Disrupting
chr1	63535111	63535112	EFCAB7	4	+	0.0181818	Disrupting
chr1	63535217	63535218	EFCAB7	5	+	0.0227273	Disrupting
chr1	63537519	63537520	EFCAB7	28	+	0.127273	Disrupting
chr1	63546307	63546308	EFCAB7	6	+	0.0272727	Disrupting
chr1	63572691	63572692	EFCAB7	169	+	0.768182	Containing
chr1	63585369	63585370	EFCAB7	4	+	0.0181818	Containing
chr1	65069455	65069456	ENSG00000288804	3	+	1	Containing
chr1	66777801	66777802	DYNLT5	11	+	0.1375	Containing
chr1	66777953	66777954	DYNLT5	9	+	0.1125	Containing
chr1	66778156	66778157	DYNLT5	3	+	0.0375	Containing
chr1	66778197	66778198	DYNLT5	3	+	0.0375	Containing
chr1	66778322	66778323	DYNLT5	6	+	0.075	Containing
chr1	66778733	66778734	DYNLT5	12	+	0.15	Containing
chr1	66778780	66778781	DYNLT5	8	+	0.1	Containing
chr1	66778946	66778947	DYNLT5	5	+	0.0625	Containing
chr1	66779045	66779046	DYNLT5	23	+	0.2875	Containing
chr1	67003792	67003793	SLC35D1	2	-	1	Containing
chr1	67701475	67701476	GNG12	17	-	0.133858	Containing
chr1	67701541	67701542	GNG12	98	-	0.771654	Containing
chr1	67701586	67701587	GNG12	3	-	0.023622	Containing
chr1	67704339	67704340	GNG12	2	-	0.015748	Containing
chr1	67704730	67704731	GNG12	7	-	0.0551181	Containing
chr1	68045511	68045512	DIRAS3	2	-	0.0173913	Containing
chr1	68045963	68045964	DIRAS3	113	-	0.982609	Containing
chr1	68428887	68428888	RPE65	2	-	1	Containing
chr1	70143216	70143217	LRRC40	2	-	0.00630915	Containing
chr1	70143407	70143408	LRRC40	9	-	0.0283912	Containing
chr1	70144813	70144814	LRRC40	274	-	0.864353	Containing
chr1	70145197	70145198	LRRC40	11	-	0.0347003	Containing
chr1	70145302	70145303	LRRC40	19	-	0.0599369	Containing
chr1	70145420	70145421	LRRC40	2	-	0.00630915	Containing
chr1	72670709	72670710	ENSG00000286863	4	+	1	Containing
chr1	76700978	76700979	TPI1P1	3	+	1	Containing
chr1	76869518	76869519	ST6GALNAC5	2	+	0.0136054	Disrupting
chr1	76871808	76871809	ST6GALNAC5	3	+	0.0204082	Disrupting
chr1	77045501	77045502	ST6GALNAC5	2	+	0.0136054	Disrupting
chr1	77063720	77063721	ST6GALNAC5	2	+	0.0136054	Containing
chr1	77064055	77064056	ST6GALNAC5	91	+	0.619048	Containing
chr1	77064850	77064851	ST6GALNAC5	2	+	0.0136054	Containing
chr1	77065381	77065382	ST6GALNAC5	3	+	0.0204082	Containing
chr1	77065706	77065707	ST6GALNAC5	42	+	0.285714	Containing
chr1	77129690	77129691	ENSG00000226084	6	+	1	Containing
chr1	78014047	78014048	DNAJB4	2	+	0.00331126	Disrupting
chr1	78014088	78014089	DNAJB4	4	+	0.00662252	Disrupting
chr1	78016999	78017000	DNAJB4	19	+	0.031457	Containing
chr1	78017206	78017207	DNAJB4	191	+	0.316225	Containing
chr1	78017258	78017259	DNAJB4	16	+	0.0264901	Containing
chr1	78017316	78017317	DNAJB4	217	+	0.359272	Containing
chr1	78017483	78017484	DNAJB4	2	+	0.00331126	Containing
chr1	78017546	78017547	DNAJB4	4	+	0.00662252	Containing
chr1	78017758	78017759	DNAJB4	11	+	0.0182119	Containing
chr1	78017961	78017962	DNAJB4	114	+	0.188742	Containing
chr1	78018086	78018087	DNAJB4	2	+	0.00331126	Containing
chr1	78018416	78018417	DNAJB4	5	+	0.00827815	Containing
chr1	78018528	78018529	DNAJB4	15	+	0.0248344	Containing
chr1	78025165	78025166	DNAJB4	2	+	0.00331126	Containing
chr1	78137241	78137242	GIPC2	6	+	1	Containing
chr1	78664062	78664063	IFI44	38	+	1	Containing
chr1	82474980	82474981	ENSG00000233290	3	-	0.428571	Disrupting
chr1	82483957	82483958	ENSG00000233290	2	-	0.285714	Disrupting
chr1	82535262	82535263	ENSG00000233290	2	-	0.285714	Disrupting
chr1	84363678	84363679	UOX	4	-	0.266667	Containing
chr1	84364964	84364965	UOX	11	-	0.733333	Disrupting
chr1	84498324	84498325	GNG5	7	-	1	Containing
chr1	84553122	84553123	CTBS	43	-	0.530864	Containing
chr1	84553628	84553629	CTBS	13	-	0.160494	Containing
chr1	84554538	84554539	CTBS	16	-	0.197531	Containing
chr1	84554852	84554853	CTBS	2	-	0.0246914	Containing
chr1	84561641	84561642	CTBS	2	-	0.0246914	Disrupting
chr1	84561940	84561941	CTBS	5	-	0.0617284	Disrupting
chr1	84811604	84811605	LPAR3	11	-	0.846154	Containing
chr1	84813403	84813404	LPAR3	2	-	0.153846	Containing
chr1	85583702	85583703	CCN1	134	+	0.957143	Containing
chr1	85583945	85583946	CCN1	6	+	0.0428571	Containing
chr1	85729238	85729239	COL24A1	31	-	0.815789	Containing
chr1	85729409	85729410	COL24A1	3	-	0.0789474	Containing
chr1	85729532	85729533	COL24A1	4	-	0.105263	Containing
chr1	86455555	86455556	CLCA2	2	+	0.4	Containing
chr1	86456487	86456488	CLCA2	3	+	0.6	Containing
chr1	86580559	86580560	CLCA4	7	+	1	Containing
chr1	86697401	86697402	CLCA4-AS1	5	-	1	Disrupting
chr1	87344980	87344981	LMO4	5	+	0.147059	Containing
chr1	87345343	87345344	LMO4	2	+	0.0588235	Containing
chr1	87345547	87345548	LMO4	2	+	0.0588235	Containing
chr1	87345589	87345590	LMO4	9	+	0.264706	Containing
chr1	87347102	87347103	LMO4	16	+	0.470588	Containing
chr1	88852638	88852639	GTF2B	62	-	0.0922619	Containing
chr1	88852791	88852792	GTF2B	22	-	0.0327381	Containing
chr1	88852841	88852842	GTF2B	13	-	0.0193452	Containing
chr1	88852933	88852934	GTF2B	573	-	0.852679	Containing
chr1	88853122	88853123	GTF2B	2	-	0.00297619	Containing
chr1	88979456	88979457	RBMXL1	14	-	0.583333	Containing
chr1	88980438	88980439	RBMXL1	2	-	0.0833333	Containing
chr1	88981951	88981952	RBMXL1	6	-	0.25	Containing
chr1	88982364	88982365	RBMXL1	2	-	0.0833333	Containing
chr1	89006687	89006688	GBP3	46	-	0.867925	Containing
chr1	89006798	89006799	GBP3	7	-	0.132075	Containing
chr1	89106127	89106128	GBP2	4	-	0.0253165	Containing
chr1	89107622	89107623	GBP2	2	-	0.0126582	Containing
chr1	89107993	89107994	GBP2	8	-	0.0506329	Containing
chr1	89108073	89108074	GBP2	142	-	0.898734	Containing
chr1	89109784	89109785	GBP2	2	-	0.0126582	Disrupting
chr1	89181150	89181151	GBP4	18	-	0.418605	Containing
chr1	89181776	89181777	GBP4	21	-	0.488372	Containing
chr1	89182499	89182500	GBP4	4	-	0.0930233	Containing
chr1	89258952	89258953	GBP5	2	-	0.333333	Containing
chr1	89260581	89260582	GBP5	4	-	0.666667	Containing
chr1	89386265	89386266	GBP6	3	+	1	Containing
chr1	89582593	89582594	LRRC8C-DT	15	-	0.148515	Containing
chr1	89619370	89619371	LRRC8C-DT	5	-	0.049505	Disrupting
chr1	89624849	89624850	LRRC8C-DT	3	-	0.029703	Disrupting
chr1	89625980	89625981	LRRC8C-DT	29	-	0.287129	Disrupting
chr1	89626061	89626062	LRRC8C-DT	6	-	0.0594059	Disrupting
chr1	89628962	89628963	LRRC8C-DT	2	-	0.019802	Disrupting
chr1	89629374	89629375	LRRC8C-DT	2	-	0.019802	Disrupting
chr1	89629638	89629639	LRRC8C-DT	4	-	0.039604	Disrupting
chr1	89631883	89631884	LRRC8C-DT	35	-	0.346535	Disrupting
chr1	89891477	89891478	LRRC8D	3	+	0.428571	Disrupting
chr1	89935999	89936000	LRRC8D	4	+	0.571429	Containing
chr1	89993292	89993293	GEMIN8P4	2	-	1	Containing
chr1	91260766	91260767	HFM1	7	-	0.777778	Containing
chr1	91377657	91377658	HFM1	2	-	0.222222	Disrupting
chr1	91525761	91525762	CDC7	86	+	1	Containing
chr1	92035174	92035175	EPHX4	3	+	0.0188679	Disrupting
chr1	92063454	92063455	EPHX4	26	+	0.163522	Containing
chr1	92063525	92063526	EPHX4	21	+	0.132075	Containing
chr1	92063681	92063682	EPHX4	4	+	0.0251572	Containing
chr1	92063727	92063728	EPHX4	98	+	0.616352	Containing
chr1	92079725	92079726	EPHX4	7	+	0.0440252	Containing
chr1	92243885	92243886	GLMN	2	-	0.00675676	Containing
chr1	92245730	92245731	GLMN	7	-	0.0236486	Containing
chr1	92245787	92245788	GLMN	19	-	0.0641892	Containing
chr1	92245940	92245941	GLMN	2	-	0.00675676	Containing
chr1	92246269	92246270	GLMN	2	-	0.00675676	Containing
chr1	92246515	92246516	GLMN	184	-	0.621622	Containing
chr1	92286354	92286355	GLMN	2	-	0.00675676	Disrupting
chr1	92288948	92288949	GLMN	2	-	0.00675676	Disrupting
chr1	92294591	92294592	GLMN	3	-	0.0101351	Disrupting
chr1	92297133	92297134	GLMN	73	-	0.246622	Disrupting
chr1	92324703	92324704	RPAP2	2	+	0.0571429	Disrupting
chr1	92387307	92387308	RPAP2	26	+	0.742857	Containing
chr1	92388166	92388167	RPAP2	7	+	0.2	Containing
chr1	92755089	92755090	CCNJP2	2	-	1	Containing
chr1	93360718	93360719	DR1	2	+	0.00555556	Containing
chr1	93360846	93360847	DR1	4	+	0.0111111	Containing
chr1	93360968	93360969	DR1	114	+	0.316667	Containing
chr1	93361167	93361168	DR1	7	+	0.0194444	Containing
chr1	93361260	93361261	DR1	2	+	0.00555556	Containing
chr1	93361474	93361475	DR1	3	+	0.00833333	Containing
chr1	93362588	93362589	DR1	228	+	0.633333	Containing
chr1	93849823	93849824	DNTTIP2	4	-	0.00838574	Containing
chr1	93867752	93867753	DNTTIP2	3	-	0.00628931	Containing
chr1	93868526	93868527	DNTTIP2	3	-	0.00628931	Containing
chr1	93869465	93869466	DNTTIP2	34	-	0.0712788	Containing
chr1	93869537	93869538	DNTTIP2	7	-	0.0146751	Containing
chr1	93869600	93869601	DNTTIP2	3	-	0.00628931	Containing
chr1	93869787	93869788	DNTTIP2	423	-	0.886792	Containing
chr1	94616357	94616358	SLC44A3-AS1	20	-	1	Containing
chr1	94981697	94981698	ALG14	5	-	0.0239234	Containing
chr1	94982742	94982743	ALG14	35	-	0.167464	Containing
chr1	94982810	94982811	ALG14	152	-	0.727273	Containing
chr1	94982872	94982873	ALG14	15	-	0.0717703	Containing
chr1	95026540	95026541	ALG14	2	-	0.00956938	Disrupting
chr1	95164814	95164815	RWDD3-DT	2	-	1	Disrupting
chr1	96678810	96678811	RPL7P9	359	-	1	Containing
chr1	100083570	100083571	SASS6	11	-	0.846154	Containing
chr1	100107441	100107442	SASS6	2	-	0.153846	Disrupting
chr1	100251492	100251493	RTCA-AS1	3	-	0.0789474	Containing
chr1	100261838	100261839	RTCA-AS1	6	-	0.157895	Disrupting
chr1	100263425	100263426	RTCA-AS1	2	-	0.0526316	Disrupting
chr1	100263732	100263733	RTCA-AS1	2	-	0.0526316	Disrupting
chr1	100263858	100263859	RTCA-AS1	11	-	0.289474	Disrupting
chr1	100264103	100264104	RTCA-AS1	2	-	0.0526316	Disrupting
chr1	100264419	100264420	RTCA-AS1	2	-	0.0526316	Disrupting
chr1	100265790	100265791	RTCA-AS1	10	-	0.263158	Disrupting
chr1	100542019	100542020	GPR88	14	+	1	Containing
chr1	100922744	100922745	SLC30A7	2	+	0.25	Disrupting
chr1	100955459	100955460	SLC30A7	2	+	0.25	Disrupting
chr1	100976513	100976514	SLC30A7	4	+	0.5	Containing
chr1	101234130	101234131	S1PR1-DT	3	-	0.09375	Containing
chr1	101234559	101234560	S1PR1-DT	16	-	0.5	Containing
chr1	101234872	101234873	S1PR1-DT	9	-	0.28125	Containing
chr1	101235061	101235062	S1PR1-DT	2	-	0.0625	Containing
chr1	101235606	101235607	S1PR1-DT	2	-	0.0625	Disrupting
chr1	101241374	101241375	S1PR1	48	+	0.118519	Containing
chr1	101241512	101241513	S1PR1	357	+	0.881481	Containing
chr1	101964778	101964779	ENSG00000289192	2	-	1	Containing
chr1	103579419	103579420	AMY2B	22	+	0.209524	Disrupting
chr1	103579522	103579523	AMY2B	75	+	0.714286	Containing
chr1	103598254	103598255	AMY2B	3	+	0.0285714	Containing
chr1	103599337	103599338	AMY2B	5	+	0.047619	Containing
chr1	103625775	103625776	AMY2A	9	+	1	Containing
chr1	107058050	107058051	PRMT6	5	+	0.0431034	Containing
chr1	107058109	107058110	PRMT6	2	+	0.0172414	Containing
chr1	107058894	107058895	PRMT6	2	-	0.0172414	Containing
chr1	107059040	107059041	PRMT6	84	+	0.724138	Containing
chr1	107059291	107059292	PRMT6	23	+	0.198276	Containing
chr1	108779613	108779614	STXBP3	7	+	0.2	Disrupting
chr1	108780135	108780136	STXBP3	12	+	0.342857	Disrupting
chr1	108780263	108780264	STXBP3	3	+	0.0857143	Disrupting
chr1	108781541	108781542	STXBP3	5	+	0.142857	Disrupting
chr1	108809517	108809518	STXBP3	8	+	0.228571	Containing
chr1	109274308	109274309	CELSR2	9	+	0.0152284	Containing
chr1	109274345	109274346	CELSR2	19	+	0.0321489	Containing
chr1	109275647	109275648	CELSR2	3	+	0.00507614	Containing
chr1	109275694	109275695	CELSR2	3	+	0.00507614	Containing
chr1	109275749	109275750	CELSR2	557	+	0.94247	Containing
chr1	109292364	109292365	MYBPHL	64	-	1	Containing
chr1	109482131	109482132	SYPL2	2	+	1	Containing
chr1	109504178	109504179	AMIGO1	80	-	0.540541	Containing
chr1	109506824	109506825	AMIGO1	68	-	0.459459	Containing
chr1	109592522	109592523	GNAI3	2	+	0.00424628	Containing
chr1	109592728	109592729	GNAI3	2	+	0.00424628	Containing
chr1	109592774	109592775	GNAI3	35	+	0.07431	Containing
chr1	109592920	109592921	GNAI3	2	+	0.00424628	Containing
chr1	109592992	109592993	GNAI3	7	+	0.014862	Containing
chr1	109593503	109593504	GNAI3	381	+	0.808917	Containing
chr1	109593819	109593820	GNAI3	3	+	0.00636943	Containing
chr1	109594245	109594246	GNAI3	10	+	0.0212314	Containing
chr1	109594352	109594353	GNAI3	29	+	0.0615711	Containing
chr1	109717837	109717838	GSTM5	555	+	0.880952	Containing
chr1	109718265	109718266	GSTM5	62	+	0.0984127	Containing
chr1	109718316	109718317	GSTM5	13	+	0.0206349	Containing
chr1	109731688	109731689	GSTM3	16	-	0.00684638	Containing
chr1	109733937	109733938	GSTM3	126	-	0.0539153	Containing
chr1	109735528	109735529	GSTM3	2	-	0.000855798	Containing
chr1	109735661	109735662	GSTM3	530	-	0.226786	Containing
chr1	109736283	109736284	GSTM3	4	-	0.0017116	Containing
chr1	109736501	109736502	GSTM3	415	-	0.177578	Containing
chr1	109736572	109736573	GSTM3	19	-	0.00813008	Containing
chr1	109736698	109736699	GSTM3	18	-	0.00770218	Containing
chr1	109736975	109736976	GSTM3	1207	-	0.516474	Containing
chr1	110200553	110200554	SLC6A17	14	+	0.304348	Containing
chr1	110202198	110202199	SLC6A17	32	+	0.695652	Containing
chr1	110491268	110491269	CYMP	4	+	1	Containing
chr1	110672468	110672469	KCNA3	20	-	1	Containing
chr1	110899919	110899920	CD53	92	+	1	Containing
chr1	111115882	111115883	DRAM2	2	-	0.00714286	Containing
chr1	111117153	111117154	DRAM2	17	-	0.0607143	Containing
chr1	111117332	111117333	DRAM2	99	-	0.353571	Containing
chr1	111117907	111117908	DRAM2	145	-	0.517857	Containing
chr1	111125383	111125384	DRAM2	17	-	0.0607143	Disrupting
chr1	111175767	111175768	CEPT1	5	+	0.0308642	Disrupting
chr1	111184811	111184812	CEPT1	39	+	0.240741	Containing
chr1	111184987	111184988	CEPT1	30	+	0.185185	Containing
chr1	111185101	111185102	CEPT1	88	+	0.54321	Containing
chr1	111256790	111256791	CHIAP1	3	+	1	Containing
chr1	111414329	111414330	OVGP1	8	-	1	Containing
chr1	111438637	111438638	WDR77	4	-	0.0127389	Containing
chr1	111439890	111439891	WDR77	7	-	0.022293	Containing
chr1	111440273	111440274	WDR77	171	-	0.544586	Containing
chr1	111440645	111440646	WDR77	27	-	0.0859873	Containing
chr1	111440952	111440953	WDR77	96	-	0.305732	Containing
chr1	111441026	111441027	WDR77	2	-	0.00636943	Containing
chr1	111441199	111441200	WDR77	7	-	0.022293	Containing
chr1	111704875	111704876	RAP1A	2	+	0.00966184	Disrupting
chr1	111712951	111712952	RAP1A	7	+	0.0338164	Containing
chr1	111713033	111713034	RAP1A	32	+	0.154589	Containing
chr1	111713112	111713113	RAP1A	141	+	0.681159	Containing
chr1	111713168	111713169	RAP1A	5	+	0.0241546	Containing
chr1	111714186	111714187	RAP1A	9	+	0.0434783	Containing
chr1	111714806	111714807	RAP1A	2	+	0.00966184	Containing
chr1	111716687	111716688	RAP1A	9	+	0.0434783	Containing
chr1	111996890	111996891	LINC01750	133	+	0.985185	Containing
chr1	111998053	111998054	LINC01750	2	+	0.0148148	Containing
chr1	112458261	112458262	CTTNBP2NL	6	+	0.09375	Containing
chr1	112458350	112458351	CTTNBP2NL	6	+	0.09375	Containing
chr1	112460229	112460230	CTTNBP2NL	50	+	0.78125	Containing
chr1	112461160	112461161	CTTNBP2NL	2	+	0.03125	Containing
chr1	112650036	112650037	CAPZA1	4	+	0.00628931	Disrupting
chr1	112670463	112670464	CAPZA1	7	+	0.0110063	Containing
chr1	112670570	112670571	CAPZA1	2	+	0.00314465	Containing
chr1	112671531	112671532	CAPZA1	118	+	0.185535	Containing
chr1	112671611	112671612	CAPZA1	505	+	0.794025	Containing
chr1	112911873	112911874	SLC16A1	16	-	0.25	Containing
chr1	112912231	112912232	SLC16A1	24	-	0.375	Containing
chr1	112912356	112912357	SLC16A1	21	-	0.328125	Containing
chr1	112913052	112913053	SLC16A1	3	-	0.046875	Containing
chr1	114566692	114566693	BCAS2	2	-	0.00136986	Containing
chr1	114567482	114567483	BCAS2	2	-	0.00136986	Containing
chr1	114567561	114567562	BCAS2	1226	-	0.839726	Containing
chr1	114567742	114567743	BCAS2	204	-	0.139726	Containing
chr1	114567791	114567792	BCAS2	2	-	0.00136986	Containing
chr1	114567834	114567835	BCAS2	2	-	0.00136986	Containing
chr1	114567936	114567937	BCAS2	8	-	0.00547945	Containing
chr1	114575205	114575206	BCAS2	11	-	0.00753425	Disrupting
chr1	114579949	114579950	BCAS2	3	-	0.00205479	Disrupting
chr1	114704483	114704484	NRAS	76	-	0.580153	Containing
chr1	114706309	114706310	NRAS	3	-	0.0229008	Containing
chr1	114706971	114706972	NRAS	47	-	0.358779	Containing
chr1	114707073	114707074	NRAS	3	-	0.0229008	Containing
chr1	114707619	114707620	NRAS	2	-	0.0152672	Containing
chr1	115698808	115698809	CASQ2	2	-	0.0333333	Containing
chr1	115699781	115699782	CASQ2	5	-	0.0833333	Containing
chr1	115700026	115700027	CASQ2	53	-	0.883333	Containing
chr1	115836383	115836384	NHLH2	38	-	0.506667	Containing
chr1	115836692	115836693	NHLH2	2	-	0.0266667	Containing
chr1	115839888	115839889	NHLH2	32	+	0.426667	Containing
chr1	115840759	115840760	NHLH2	3	-	0.04	Containing
chr1	116988594	116988595	PTGFRN	7	+	0.333333	Containing
chr1	116990349	116990350	PTGFRN	14	+	0.666667	Containing
chr1	117034733	117034734	CD101	2	+	0.0666667	Containing
chr1	117036543	117036544	CD101	28	+	0.933333	Containing
chr1	117101602	117101603	TTF2	3	+	0.25	Containing
chr1	117102602	117102603	TTF2	3	+	0.25	Containing
chr1	117102860	117102861	TTF2	6	+	0.5	Containing
chr1	117402417	117402418	MAN1A2	8	+	0.0437158	Disrupting
chr1	117414831	117414832	MAN1A2	13	+	0.0710383	Disrupting
chr1	117420649	117420650	MAN1A2	124	+	0.677596	Disrupting
chr1	117423694	117423695	MAN1A2	3	+	0.0163934	Disrupting
chr1	117442325	117442326	MAN1A2	19	+	0.103825	Disrupting
chr1	117523904	117523905	MAN1A2	3	+	0.0163934	Containing
chr1	117525350	117525351	MAN1A2	6	+	0.0327869	Containing
chr1	117528867	117528868	MAN1A2	7	+	0.0382514	Containing
chr1	117624796	117624797	TENT5C	3	+	1	Containing
chr1	119434156	119434157	ZNF697	3	-	0.6	Containing
chr1	119485031	119485032	ZNF697	2	-	0.4	Containing
chr1	119572469	119572470	HSD3BP4	2	+	1	Containing
chr1	120152013	120152014	SEC22B	2	-	0.00379507	Containing
chr1	120153412	120153413	SEC22B	9	-	0.0170778	Containing
chr1	120154050	120154051	SEC22B	7	-	0.0132827	Containing
chr1	120154341	120154342	SEC22B	5	-	0.00948767	Containing
chr1	120155204	120155205	SEC22B	205	-	0.388994	Containing
chr1	120155322	120155323	SEC22B	9	-	0.0170778	Containing
chr1	120155812	120155813	SEC22B	2	-	0.00379507	Containing
chr1	120155949	120155950	SEC22B	143	-	0.271347	Containing
chr1	120156352	120156353	SEC22B	106	-	0.201139	Containing
chr1	120156529	120156530	SEC22B	11	-	0.0208729	Containing
chr1	120156632	120156633	SEC22B	4	-	0.00759013	Containing
chr1	120157291	120157292	SEC22B	20	-	0.0379507	Disrupting
chr1	120158030	120158031	SEC22B	2	-	0.00379507	Disrupting
chr1	120163209	120163210	SEC22B	2	-	0.00379507	Disrupting
chr1	120258772	120258773	ENSG00000274642	3	+	0.115385	Disrupting
chr1	120273158	120273159	ENSG00000274642	2	+	0.0769231	Disrupting
chr1	120320118	120320119	ENSG00000274642	11	+	0.423077	Containing
chr1	120327679	120327680	ENSG00000274642	8	+	0.307692	Containing
chr1	120330909	120330910	ENSG00000274642	2	+	0.0769231	Containing
chr1	120467737	120467738	NBPF8	8	+	0.571429	Containing
chr1	120467842	120467843	NBPF8	6	+	0.428571	Containing
chr1	120528388	120528389	PDE4DIPP2	3	-	0.06	Disrupting
chr1	120544048	120544049	PDE4DIPP2	2	-	0.04	Disrupting
chr1	120564389	120564390	PDE4DIPP2	3	-	0.06	Disrupting
chr1	120568310	120568311	PDE4DIPP2	2	-	0.04	Disrupting
chr1	120568623	120568624	PDE4DIPP2	10	-	0.2	Disrupting
chr1	120570507	120570508	PDE4DIPP2	2	-	0.04	Disrupting
chr1	120572287	120572288	PDE4DIPP2	2	-	0.04	Disrupting
chr1	120591712	120591713	PDE4DIPP2	2	-	0.04	Disrupting
chr1	120621319	120621320	PDE4DIPP2	2	-	0.04	Disrupting
chr1	120640453	120640454	PDE4DIPP2	22	-	0.44	Disrupting
chr1	120913347	120913348	ENSG00000281741	14	-	1	Containing
chr1	121130308	121130309	ENSG00000227193	4	+	1	Disrupting
chr1	143737125	143737126	ENSG00000232721	6	+	1	Disrupting
chr1	143883731	143883732	FCGR1CP	13	+	1	Containing
chr1	143902385	143902386	H3-7	2	-	1	Containing
chr1	144069797	144069798	SRGAP2D	2	+	1	Containing
chr1	145112610	145112611	FAM72D	6	+	0.545455	Containing
chr1	145112693	145112694	FAM72D	5	+	0.454545	Containing
chr1	145164099	145164100	LINC01145	101	-	1	Containing
chr1	145215739	145215740	ENSG00000281571	11	+	1	Containing
chr1	145589580	145589581	NBPF25P	2	-	1	Disrupting
chr1	145742190	145742191	RNF115	3	-	0.0148515	Containing
chr1	145744433	145744434	RNF115	7	-	0.0346535	Containing
chr1	145746296	145746297	RNF115	60	-	0.29703	Containing
chr1	145746466	145746467	RNF115	104	-	0.514851	Containing
chr1	145746575	145746576	RNF115	3	-	0.0148515	Containing
chr1	145746658	145746659	RNF115	4	-	0.019802	Containing
chr1	145746745	145746746	RNF115	3	-	0.0148515	Containing
chr1	145781919	145781920	RNF115	9	-	0.0445545	Disrupting
chr1	145788113	145788114	RNF115	4	-	0.019802	Disrupting
chr1	145788732	145788733	RNF115	5	-	0.0247525	Disrupting
chr1	145848950	145848951	NUDT17	100	+	1	Containing
chr1	145920031	145920032	GNRHR2	4	-	0.333333	Containing
chr1	145920103	145920104	GNRHR2	2	-	0.166667	Containing
chr1	145920319	145920320	GNRHR2	6	+	0.5	Containing
chr1	145933423	145933424	LIX1L	27	-	0.642857	Containing
chr1	145935998	145935999	LIX1L	12	-	0.285714	Containing
chr1	145936179	145936180	LIX1L	3	-	0.0714286	Containing
chr1	145959441	145959442	ANKRD34A	8	-	1	Containing
chr1	146950877	146950878	NBPF12	2	+	0.0869565	Disrupting
chr1	146996091	146996092	NBPF12	18	+	0.782609	Containing
chr1	146996196	146996197	NBPF12	3	+	0.130435	Containing
chr1	147155110	147155111	PRKAB2	31	-	1	Containing
chr1	147202335	147202336	CCT8P1	10	-	1	Containing
chr1	147209938	147209939	ENSG00000237188	2	+	1	Disrupting
chr1	147756199	147756200	GJA5	63	-	0.768293	Containing
chr1	147757094	147757095	GJA5	19	-	0.231707	Containing
chr1	147993336	147993337	GPR89B	187	+	0.912195	Containing
chr1	147993462	147993463	GPR89B	3	+	0.0146341	Containing
chr1	147993521	147993522	GPR89B	4	+	0.0195122	Containing
chr1	147993582	147993583	GPR89B	11	+	0.0536585	Containing
chr1	148094809	148094810	PDE4DIPP1	11	+	1	Containing
chr1	148102151	148102152	NBPF11	21	-	0.677419	Containing
chr1	148132769	148132770	NBPF11	10	-	0.322581	Disrupting
chr1	148149861	148149862	ABHD17AP1	2	+	1	Containing
chr1	148363000	148363001	LINC01138	5	-	0.3125	Containing
chr1	148422492	148422493	LINC01138	2	-	0.125	Disrupting
chr1	148432959	148432960	LINC01138	9	-	0.5625	Disrupting
chr1	148459702	148459703	ENSG00000280649	14	+	1	Containing
chr1	148607037	148607038	NOTCH2NLB	31	-	1	Containing
chr1	149176147	149176148	ENSG00000289614	91	-	1	Containing
chr1	149358654	149358655	SEC22B2P	2	+	0.4	Containing
chr1	149358713	149358714	SEC22B2P	3	+	0.6	Containing
chr1	149791673	149791674	FCGR1A	20	+	1	Containing
chr1	149842187	149842188	H2AC18	282	-	1	Containing
chr1	149851623	149851624	H2AC19	270	+	1	Containing
chr1	149861289	149861290	ENSG00000264207	7	-	0.162791	Containing
chr1	149861342	149861343	ENSG00000264207	22	-	0.511628	Containing
chr1	149862069	149862070	ENSG00000264207	3	+	0.0697674	Containing
chr1	149862115	149862116	ENSG00000264207	3	+	0.0697674	Containing
chr1	149862496	149862497	ENSG00000264207	8	+	0.186047	Containing
chr1	149884461	149884462	H2BC21	118	-	1	Containing
chr1	149900790	149900791	BOLA1	290	+	1	Containing
chr1	149923317	149923318	SF3B4	788	-	1	Containing
chr1	149941189	149941190	OTUD7B	3	-	0.25	Containing
chr1	149958347	149958348	OTUD7B	6	-	0.5	Disrupting
chr1	149963573	149963574	OTUD7B	3	-	0.25	Disrupting
chr1	150265075	150265076	CA14	195	+	1	Containing
chr1	150308346	150308347	MRPS21	3404	+	0.924498	Containing
chr1	150308437	150308438	MRPS21	3	+	0.000814775	Containing
chr1	150308978	150308979	MRPS21	275	+	0.0746877	Containing
chr1	150353191	150353192	PRPF3	372	+	0.992	Containing
chr1	150353346	150353347	PRPF3	3	+	0.008	Containing
chr1	150646229	150646230	GOLPH3L	92	-	0.70229	Containing
chr1	150647066	150647067	GOLPH3L	27	-	0.206107	Containing
chr1	150647813	150647814	GOLPH3L	2	-	0.0152672	Containing
chr1	150647903	150647904	GOLPH3L	8	-	0.0610687	Containing
chr1	150693877	150693878	GOLPH3L	2	-	0.0152672	Disrupting
chr1	150995638	150995639	ANXA9	6	+	1	Containing
chr1	151050272	151050273	CDC42SE1	2	-	0.00530504	Containing
chr1	151050559	151050560	C1orf56	30	+	0.731707	Containing
chr1	151050823	151050824	C1orf56	8	+	0.195122	Containing
chr1	151050988	151050989	CDC42SE1	3	-	0.00795756	Containing
chr1	151051059	151051060	CDC42SE1	2	-	0.00530504	Containing
chr1	151051983	151051984	C1orf56	3	+	0.0731707	Containing
chr1	151052106	151052107	CDC42SE1	2	-	0.00530504	Containing
chr1	151052660	151052661	CDC42SE1	368	-	0.976127	Containing
chr1	151067630	151067631	MLLT11	59	+	0.00693139	Containing
chr1	151067714	151067715	MLLT11	316	+	0.0371241	Containing
chr1	151067837	151067838	MLLT11	3	+	0.000352444	Containing
chr1	151067985	151067986	MLLT11	7	+	0.000822368	Containing
chr1	151068236	151068237	MLLT11	4	+	0.000469925	Containing
chr1	151068407	151068408	MLLT11	7	+	0.000822368	Containing
chr1	151068492	151068493	MLLT11	8111	+	0.95289	Containing
chr1	151069123	151069124	MLLT11	2	+	0.000234962	Containing
chr1	151069548	151069549	MLLT11	3	+	0.000352444	Containing
chr1	151147652	151147653	ENSG00000289288	2	+	1	Containing
chr1	151159748	151159749	TNFAIP8L2	16	+	1	Containing
chr1	151176307	151176308	VPS72	11	-	0.0151099	Containing
chr1	151176408	151176409	VPS72	3	-	0.00412088	Containing
chr1	151176458	151176459	VPS72	682	-	0.936813	Containing
chr1	151176624	151176625	VPS72	23	-	0.0315934	Containing
chr1	151184603	151184604	VPS72	9	-	0.0123626	Disrupting
chr1	151291903	151291904	ZNF687	22	+	1	Containing
chr1	151328441	151328442	ENSG00000273481	4	+	1	Containing
chr1	151333142	151333143	RFX5	5	-	0.0238095	Containing
chr1	151340640	151340641	RFX5	69	-	0.328571	Containing
chr1	151340696	151340697	RFX5	11	-	0.052381	Containing
chr1	151341050	151341051	RFX5	2	-	0.00952381	Containing
chr1	151341814	151341815	RFX5	2	-	0.00952381	Containing
chr1	151341960	151341961	RFX5	116	-	0.552381	Containing
chr1	151342245	151342246	RFX5	5	-	0.0238095	Disrupting
chr1	151401929	151401930	PSMB4	1289	+	1	Containing
chr1	151538610	151538611	CGN	2	+	0.0869565	Containing
chr1	151538688	151538689	CGN	21	+	0.913043	Containing
chr1	151800272	151800273	LINGO4	4	-	1	Containing
chr1	151837818	151837819	C2CD4D	104	-	1	Containing
chr1	151982917	151982918	S100A10	216	-	0.990826	Containing
chr1	151982987	151982988	S100A10	2	-	0.00917431	Containing
chr1	152032507	152032508	S100A11	390	-	1	Containing
chr1	153361020	153361021	S100A9	86	+	1	Containing
chr1	153373714	153373715	S100A12	34	-	1	Containing
chr1	153390032	153390033	S100A8	201	-	1	Containing
chr1	153457744	153457745	S100A7	2	-	1	Containing
chr1	153534599	153534600	S100A6	1586	-	1	Containing
chr1	153537152	153537153	S100A5	7	-	1	Containing
chr1	153543620	153543621	S100A4	172	-	1	Containing
chr1	153547329	153547330	S100A3	5	-	1	Containing
chr1	153589214	153589215	S100A16	20	-	0.0215054	Containing
chr1	153604989	153604990	S100A16	4	-	0.00430108	Containing
chr1	153606889	153606890	S100A16	906	-	0.974194	Containing
chr1	153614280	153614281	S100A14	9	-	1	Containing
chr1	153618807	153618808	S100A13	391	-	1	Containing
chr1	153661432	153661433	SNAPIN	38	+	0.0282738	Containing
chr1	153661544	153661545	SNAPIN	3	+	0.00223214	Containing
chr1	153661822	153661823	SNAPIN	1287	+	0.957589	Containing
chr1	153663926	153663927	SNAPIN	16	+	0.0119048	Containing
chr1	153693990	153693991	NPR1	21	+	1	Containing
chr1	153929504	153929505	DENND4B	76	-	0.904762	Containing
chr1	153929939	153929940	DENND4B	4	-	0.047619	Containing
chr1	153931515	153931516	DENND4B	4	-	0.047619	Disrupting
chr1	153992146	153992147	RPS27	4969	+	0.999598	Containing
chr1	153992333	153992334	RPS27	2	+	0.000402334	Containing
chr1	154469639	154469640	SHE	14	-	0.56	Containing
chr1	154479487	154479488	SHE	2	-	0.08	Containing
chr1	154481590	154481591	SHE	3	-	0.12	Containing
chr1	154482030	154482031	SHE	2	-	0.08	Containing
chr1	154482617	154482618	SHE	2	-	0.08	Containing
chr1	154483236	154483237	SHE	2	-	0.08	Containing
chr1	154548581	154548582	UBE2Q1	21	-	0.0348837	Containing
chr1	154549984	154549985	UBE2Q1	581	-	0.965116	Containing
chr1	154924740	154924741	PMVK	2126	-	0.998122	Containing
chr1	154928383	154928384	PMVK	2	-	0.000938967	Disrupting
chr1	154931781	154931782	PMVK	2	-	0.000938967	Disrupting
chr1	155018528	155018529	DCST2	10	-	1	Containing
chr1	155234446	155234447	MTX1P1	5	+	1	Containing
chr1	155289735	155289736	HCN3	24	+	0.263736	Containing
chr1	155289846	155289847	HCN3	67	+	0.736264	Containing
chr1	155750191	155750192	MSTO2P	6	+	1	Containing
chr1	155881610	155881611	SYT11	2	+	0.00961538	Containing
chr1	155882184	155882185	SYT11	6	+	0.0288462	Containing
chr1	155882225	155882226	SYT11	8	+	0.0384615	Containing
chr1	155882325	155882326	SYT11	87	+	0.418269	Containing
chr1	155882639	155882640	SYT11	2	+	0.00961538	Containing
chr1	155882992	155882993	SYT11	2	+	0.00961538	Containing
chr1	155885197	155885198	SYT11	101	+	0.485577	Containing
chr1	156035301	156035302	UBQLN4	358	-	0.967568	Containing
chr1	156036722	156036723	UBQLN4	10	-	0.027027	Containing
chr1	156036785	156036786	UBQLN4	2	-	0.00540541	Containing
chr1	156070501	156070502	RAB25	16	+	1	Containing
chr1	156249225	156249226	SMG5	518	-	0.911972	Containing
chr1	156273739	156273740	SMG5	50	-	0.0880282	Disrupting
chr1	156525405	156525406	IQGAP3	6	-	1	Containing
chr1	156587722	156587723	TTC24	3	+	1	Containing
chr1	156625724	156625725	HAPLN2	4970	+	0.994597	Containing
chr1	156626110	156626111	HAPLN2	9	+	0.00180108	Containing
chr1	156626606	156626607	HAPLN2	6	+	0.00120072	Containing
chr1	156626685	156626686	HAPLN2	3	+	0.00060036	Containing
chr1	156626787	156626788	HAPLN2	9	+	0.00180108	Containing
chr1	156699617	156699618	CRABP2	151	-	1	Containing
chr1	156720343	156720344	ISG20L2	2	-	0.00961538	Containing
chr1	156721850	156721851	ISG20L2	7	-	0.0336538	Containing
chr1	156721898	156721899	ISG20L2	119	-	0.572115	Containing
chr1	156721979	156721980	ISG20L2	11	-	0.0528846	Containing
chr1	156722240	156722241	ISG20L2	39	-	0.1875	Containing
chr1	156722278	156722279	ISG20L2	4	-	0.0192308	Containing
chr1	156722620	156722621	ISG20L2	2	-	0.00961538	Containing
chr1	156723192	156723193	ISG20L2	24	-	0.115385	Containing
chr1	156733144	156733145	MRPL24	2	-	0.0044843	Containing
chr1	156737302	156737303	MRPL24	444	-	0.995516	Containing
chr1	156800811	156800812	PRCC	1572	+	0.997462	Containing
chr1	156800866	156800867	PRCC	4	+	0.00253807	Containing
chr1	156916425	156916426	PEAR1	54	+	1	Containing
chr1	157092043	157092044	ETV3L	6	-	1	Containing
chr1	158849421	158849422	MNDA	4	+	0.0784314	Containing
chr1	158849500	158849501	MNDA	47	+	0.921569	Containing
chr1	159782542	159782543	DUSP23	775	+	1	Containing
chr1	159834473	159834474	SNHG28	26	-	0.896552	Containing
chr1	159838898	159838899	SNHG28	3	-	0.103448	Disrupting
chr1	160024957	160024958	PIGM	2	-	0.0107527	Containing
chr1	160026750	160026751	PIGM	6	+	0.0322581	Containing
chr1	160026813	160026814	PIGM	2	+	0.0107527	Containing
chr1	160029256	160029257	PIGM	4	-	0.0215054	Containing
chr1	160029414	160029415	PIGM	8	-	0.0430108	Containing
chr1	160029483	160029484	PIGM	3	+	0.016129	Containing
chr1	160029546	160029547	PIGM	3	+	0.016129	Containing
chr1	160029800	160029801	PIGM	90	-	0.483871	Containing
chr1	160029872	160029873	PIGM	13	+	0.0698925	Containing
chr1	160029922	160029923	PIGM	4	+	0.0215054	Containing
chr1	160029971	160029972	PIGM	6	+	0.0322581	Containing
chr1	160030010	160030011	PIGM	7	-	0.0376344	Containing
chr1	160030155	160030156	PIGM	2	-	0.0107527	Containing
chr1	160030211	160030212	PIGM	2	+	0.0107527	Containing
chr1	160030224	160030225	PIGM	25	-	0.134409	Containing
chr1	160030278	160030279	PIGM	5	-	0.0268817	Containing
chr1	160030455	160030456	PIGM	2	-	0.0107527	Containing
chr1	160030569	160030570	PIGM	2	-	0.0107527	Containing
chr1	160085177	160085178	KCNJ9	2	+	0.153846	Disrupting
chr1	160085253	160085254	KCNJ9	9	+	0.692308	Disrupting
chr1	160086570	160086571	KCNJ9	2	+	0.153846	Disrupting
chr1	160091349	160091350	IGSF8	1064	-	1	Containing
chr1	160266272	160266273	RPSAP18	4	-	1	Containing
chr1	160278655	160278656	PEX19	2	-	1	Containing
chr1	161100391	161100392	PFDN2	2	-	0.0008285	Containing
chr1	161100495	161100496	PFDN2	4	-	0.001657	Containing
chr1	161100562	161100563	PFDN2	2408	-	0.997514	Containing
chr1	161158854	161158855	UFC1	1902	+	0.99895	Containing
chr1	161159367	161159368	UFC1	2	+	0.00105042	Containing
chr1	161171310	161171311	B4GALT3	567	-	0.982669	Containing
chr1	161172980	161172981	B4GALT3	4	-	0.00693241	Disrupting
chr1	161173150	161173151	B4GALT3	2	-	0.0034662	Disrupting
chr1	161174612	161174613	B4GALT3	4	-	0.00693241	Disrupting
chr1	161285448	161285449	PCP4L1	710	+	0.990237	Containing
chr1	161285927	161285928	PCP4L1	7	+	0.0097629	Containing
chr1	161364732	161364733	CFAP126	20	-	1	Containing
chr1	161526791	161526792	HSPA6	122	+	0.681564	Containing
chr1	161526890	161526891	HSPA6	57	+	0.318436	Containing
chr1	161608431	161608432	HSPA7	2	+	1	Containing
chr1	161757158	161757159	DUSP12	359	+	1	Containing
chr1	162395948	162395949	SH2D1B	4	-	1	Containing
chr1	162780836	162780837	DDR2	2	+	0.5	Containing
chr1	162786571	162786572	DDR2	2	+	0.5	Containing
chr1	165662222	165662223	ALDH9A1	752	-	0.985583	Containing
chr1	165662585	165662586	ALDH9A1	9	-	0.0117955	Containing
chr1	165668595	165668596	ALDH9A1	2	-	0.00262123	Disrupting
chr1	166069297	166069298	FAM78B	3	-	0.103448	Containing
chr1	166069885	166069886	FAM78B	4	-	0.137931	Containing
chr1	166070015	166070016	FAM78B	22	-	0.758621	Containing
chr1	166853268	166853269	POGK	3	+	0.107143	Containing
chr1	166854466	166854467	POGK	25	+	0.892857	Containing
chr1	166856375	166856376	TADA1	2	-	0.00542005	Containing
chr1	166856513	166856514	TADA1	357	-	0.96748	Containing
chr1	166856953	166856954	TADA1	6	-	0.0162602	Containing
chr1	166857933	166857934	TADA1	4	-	0.0108401	Disrupting
chr1	167916676	167916677	MPC2	108	-	0.0564854	Containing
chr1	167916729	167916730	MPC2	469	-	0.245293	Containing
chr1	167917585	167917586	MPC2	2	-	0.00104603	Containing
chr1	167917655	167917656	MPC2	2	-	0.00104603	Containing
chr1	167918072	167918073	MPC2	1306	-	0.683054	Containing
chr1	167918165	167918166	MPC2	16	-	0.0083682	Containing
chr1	167918217	167918218	MPC2	2	-	0.00104603	Containing
chr1	167918303	167918304	MPC2	2	-	0.00104603	Containing
chr1	167918611	167918612	MPC2	5	-	0.00261506	Disrupting
chr1	168055869	168055870	GCSHP5	2	-	1	Containing
chr1	168314423	168314424	TBX19	2	+	1	Containing
chr1	168581401	168581402	XCL1	3	+	1	Containing
chr1	169792533	169792534	METTL18	135	-	0.964286	Containing
chr1	169793333	169793334	METTL18	5	-	0.0357143	Disrupting
chr1	171117816	171117817	FMO3	26	+	1	Containing
chr1	171211144	171211145	FMO2	11	+	0.392857	Containing
chr1	171211228	171211229	FMO2	15	+	0.535714	Containing
chr1	171212405	171212406	FMO2	2	+	0.0714286	Containing
chr1	171342082	171342083	FMO4	11	+	1	Containing
chr1	171635418	171635419	MYOC	2	-	1	Containing
chr1	172393749	172393750	PIGC	5	-	0.0141243	Containing
chr1	172441474	172441475	PIGC	347	-	0.980226	Containing
chr1	172441607	172441608	PIGC	2	-	0.00564972	Containing
chr1	173039202	173039203	TNFSF18	2	-	1	Containing
chr1	173488010	173488011	PRDX6	1158	+	0.444359	Containing
chr1	173488175	173488176	PRDX6	5	+	0.00191865	Containing
chr1	173488327	173488328	PRDX6	7	+	0.00268611	Containing
chr1	173488804	173488805	PRDX6	1414	+	0.542594	Containing
chr1	173500297	173500298	PRDX6	22	+	0.00844206	Containing
chr1	173734423	173734424	KLHL20	3	+	0.037037	Disrupting
chr1	173766639	173766640	KLHL20	3	+	0.037037	Disrupting
chr1	173768027	173768028	KLHL20	2	+	0.0246914	Disrupting
chr1	173785738	173785739	KLHL20	5	+	0.0617284	Containing
chr1	173785862	173785863	KLHL20	4	+	0.0493827	Containing
chr1	173786699	173786700	KLHL20	28	+	0.345679	Containing
chr1	173786819	173786820	KLHL20	36	+	0.444444	Containing
chr1	173863901	173863902	GAS5	1468	-	0.943445	Containing
chr1	173864144	173864145	GAS5	85	-	0.0546272	Disrupting
chr1	173864396	173864397	GAS5	3	-	0.00192802	Disrupting
chr1	173903801	173903802	SERPINC1	2	-	1	Containing
chr1	174113415	174113416	RABGAP1L-DT	2	-	0.285714	Disrupting
chr1	174113865	174113866	RABGAP1L-DT	3	-	0.428571	Disrupting
chr1	174114434	174114435	RABGAP1L-DT	2	-	0.285714	Disrupting
chr1	175010796	175010797	MRPS14	4	-	0.00463499	Containing
chr1	175010898	175010899	MRPS14	5	-	0.00579374	Containing
chr1	175011207	175011208	MRPS14	7	-	0.00811124	Containing
chr1	175011349	175011350	MRPS14	45	-	0.0521437	Containing
chr1	175011533	175011534	MRPS14	94	-	0.108922	Containing
chr1	175012283	175012284	MRPS14	17	-	0.0196987	Containing
chr1	175012959	175012960	MRPS14	389	-	0.450753	Containing
chr1	175014198	175014199	MRPS14	19	-	0.0220162	Containing
chr1	175014402	175014403	MRPS14	163	-	0.188876	Containing
chr1	175014521	175014522	MRPS14	53	-	0.0614137	Containing
chr1	175014563	175014564	MRPS14	2	-	0.0023175	Containing
chr1	175018233	175018234	MRPS14	56	-	0.0648899	Disrupting
chr1	175018291	175018292	MRPS14	9	-	0.0104287	Disrupting
chr1	175359164	175359165	TNR	24	-	0.75	Disrupting
chr1	175377478	175377479	TNR	2	-	0.0625	Disrupting
chr1	175527853	175527854	TNR	6	-	0.1875	Disrupting
chr1	175904769	175904770	LINC02803	2	-	1	Disrupting
chr1	177258842	177258843	BRINP2	7	+	0.0598291	Disrupting
chr1	177276694	177276695	BRINP2	2	+	0.017094	Disrupting
chr1	177282016	177282017	BRINP2	7	+	0.0598291	Containing
chr1	177282415	177282416	BRINP2	101	+	0.863248	Containing
chr1	177392688	177392689	ENSG00000227579	2	-	1	Containing
chr1	178006142	178006143	CRYZL2P	3	-	0.0857143	Containing
chr1	178024593	178024594	CRYZL2P	5	-	0.142857	Disrupting
chr1	178024915	178024916	CRYZL2P	20	-	0.571429	Disrupting
chr1	178025115	178025116	CRYZL2P	7	-	0.2	Disrupting
chr1	178091511	178091512	RASAL2-AS1	7	-	1	Containing
chr1	178849705	178849706	ANGPTL1	7	-	0.134615	Containing
chr1	178850625	178850626	ANGPTL1	41	-	0.788462	Containing
chr1	178850971	178850972	ANGPTL1	4	-	0.0769231	Containing
chr1	179050657	179050658	FAM20B	2	+	0.1	Disrupting
chr1	179072153	179072154	FAM20B	2	+	0.1	Containing
chr1	179072638	179072639	FAM20B	6	+	0.3	Containing
chr1	179076554	179076555	FAM20B	10	+	0.5	Containing
chr1	179816190	179816191	FAM163A	2	+	0.4	Containing
chr1	179817049	179817050	FAM163A	3	+	0.6	Containing
chr1	179881608	179881609	ENSG00000272906	2	-	1	Containing
chr1	180114872	180114873	CEP350	2	+	1	Containing
chr1	180269673	180269674	ACBD6	14	-	0.025	Containing
chr1	180286191	180286192	ACBD6	2	-	0.00357143	Containing
chr1	180287604	180287605	ACBD6	19	-	0.0339286	Containing
chr1	180288230	180288231	ACBD6	525	-	0.9375	Containing
chr1	181090835	181090836	IER5	327	+	0.987915	Containing
chr1	181092017	181092018	IER5	2	+	0.0060423	Containing
chr1	181092902	181092903	IER5	2	+	0.0060423	Containing
chr1	182598623	182598624	RGS16	186	-	0.497326	Containing
chr1	182600182	182600183	RGS16	188	-	0.502674	Containing
chr1	182887686	182887687	DHX9	8	+	0.0243902	Containing
chr1	182887746	182887747	DHX9	314	+	0.957317	Containing
chr1	182887902	182887903	DHX9	4	+	0.0121951	Containing
chr1	182887979	182887980	DHX9	2	+	0.00609756	Containing
chr1	183117004	183117005	LAMC1	2	+	0.08	Disrupting
chr1	183117160	183117161	LAMC1	2	+	0.08	Disrupting
chr1	183143023	183143024	LAMC1	17	+	0.68	Containing
chr1	183143318	183143319	LAMC1	2	+	0.08	Containing
chr1	183145589	183145590	LAMC1	2	+	0.08	Containing
chr1	184619710	184619711	C1orf21	14	+	0.0391061	Containing
chr1	184619762	184619763	C1orf21	4	+	0.0111732	Containing
chr1	184620324	184620325	C1orf21	296	+	0.826816	Containing
chr1	184620574	184620575	C1orf21	6	+	0.0167598	Containing
chr1	184620864	184620865	C1orf21	3	+	0.00837989	Containing
chr1	184621807	184621808	C1orf21	3	+	0.00837989	Containing
chr1	184622026	184622027	C1orf21	32	+	0.0893855	Containing
chr1	184884241	184884242	NIBAN1	2	-	1	Disrupting
chr1	185118108	185118109	TRMT1L	13	-	0.0935252	Containing
chr1	185118994	185118995	TRMT1L	13	-	0.0935252	Containing
chr1	185119056	185119057	TRMT1L	64	-	0.460432	Containing
chr1	185119264	185119265	TRMT1L	3	-	0.0215827	Containing
chr1	185119497	185119498	TRMT1L	5	-	0.0359712	Containing
chr1	185119891	185119892	TRMT1L	22	-	0.158273	Containing
chr1	185123855	185123856	TRMT1L	4	-	0.028777	Disrupting
chr1	185124842	185124843	TRMT1L	9	-	0.0647482	Disrupting
chr1	185125006	185125007	TRMT1L	2	-	0.0143885	Disrupting
chr1	185140084	185140085	TRMT1L	4	-	0.028777	Disrupting
chr1	185172534	185172535	SWT1	6	+	0.157895	Disrupting
chr1	185277071	185277072	SWT1	2	+	0.0526316	Disrupting
chr1	185291016	185291017	SWT1	3	+	0.0789474	Containing
chr1	185291492	185291493	SWT1	6	+	0.157895	Containing
chr1	185291685	185291686	SWT1	12	+	0.315789	Containing
chr1	185291779	185291780	SWT1	9	+	0.236842	Containing
chr1	186671837	186671838	PTGS2	11	-	0.6875	Containing
chr1	186673729	186673730	PTGS2	5	-	0.3125	Containing
chr1	186988985	186988986	PLA2G4A	3	+	1	Containing
chr1	190097666	190097667	BRINP3	155	-	0.846995	Containing
chr1	190097757	190097758	BRINP3	7	-	0.0382514	Containing
chr1	190104147	190104148	BRINP3	3	-	0.0163934	Disrupting
chr1	190263607	190263608	BRINP3	4	-	0.0218579	Disrupting
chr1	190453238	190453239	BRINP3	14	-	0.0765027	Disrupting
chr1	192185812	192185813	RGS18	3	+	0.5	Containing
chr1	192185888	192185889	RGS18	3	+	0.5	Containing
chr1	192812272	192812273	RGS2	390	+	1	Containing
chr1	193178155	193178156	B3GALT2	3	-	0.0133333	Containing
chr1	193179071	193179072	B3GALT2	140	-	0.622222	Containing
chr1	193179576	193179577	B3GALT2	58	-	0.257778	Containing
chr1	193179866	193179867	B3GALT2	11	-	0.0488889	Containing
chr1	193179961	193179962	B3GALT2	11	-	0.0488889	Containing
chr1	193180120	193180121	B3GALT2	2	-	0.00888889	Containing
chr1	197153684	197153685	ZBTB41	6	-	0.461538	Containing
chr1	197155121	197155122	ZBTB41	2	-	0.153846	Containing
chr1	197167594	197167595	ZBTB41	3	-	0.230769	Disrupting
chr1	197200186	197200187	ZBTB41	2	-	0.153846	Disrupting
chr1	197907283	197907284	C1orf53	13	+	0.127451	Containing
chr1	197907364	197907365	C1orf53	77	+	0.754902	Containing
chr1	197907493	197907494	C1orf53	12	+	0.117647	Containing
chr1	198450654	198450655	ENSG00000287989	6	-	1	Containing
chr1	198898495	198898496	MIR181A1HG	2	-	1	Containing
chr1	201464271	201464272	PHLDA3	4	-	0.00187441	Containing
chr1	201464383	201464384	PHLDA3	10	-	0.00468604	Containing
chr1	201464504	201464505	PHLDA3	51	-	0.0238988	Containing
chr1	201465494	201465495	PHLDA3	2069	-	0.969541	Containing
chr1	201850808	201850809	IPO9	4	+	0.0126183	Disrupting
chr1	201876367	201876368	IPO9	72	+	0.227129	Containing
chr1	201876458	201876459	IPO9	5	+	0.0157729	Containing
chr1	201876587	201876588	IPO9	8	+	0.0252366	Containing
chr1	201876633	201876634	IPO9	5	+	0.0157729	Containing
chr1	201876732	201876733	IPO9	21	+	0.0662461	Containing
chr1	201876959	201876960	IPO9	193	+	0.608833	Containing
chr1	201877107	201877108	IPO9	2	+	0.00630915	Containing
chr1	201877987	201877988	IPO9	5	+	0.0157729	Containing
chr1	201881083	201881084	IPO9	2	+	0.00630915	Containing
chr1	201890774	201890775	SHISA4	4	+	0.00131926	Disrupting
chr1	201892299	201892300	SHISA4	3020	+	0.996042	Containing
chr1	201893007	201893008	SHISA4	5	+	0.00164908	Containing
chr1	201901235	201901236	SHISA4	3	+	0.000989446	Containing
chr1	201969798	201969799	TIMM17A	2	+	0.00144196	Containing
chr1	201969934	201969935	TIMM17A	109	+	0.0785869	Containing
chr1	201970156	201970157	TIMM17A	7	+	0.00504686	Containing
chr1	201970349	201970350	TIMM17A	1258	+	0.906994	Containing
chr1	201970658	201970659	TIMM17A	11	+	0.00793079	Containing
chr1	202016002	202016003	ELF3	3	+	1	Containing
chr1	202595831	202595832	SYT2	2	-	1	Containing
chr1	202878543	202878544	RABIF	2	-	0.00274725	Containing
chr1	202878615	202878616	RABIF	3	-	0.00412088	Containing
chr1	202878959	202878960	RABIF	245	-	0.336538	Containing
chr1	202879136	202879137	RABIF	3	-	0.00412088	Containing
chr1	202879749	202879750	RABIF	10	-	0.0137363	Containing
chr1	202880457	202880458	RABIF	324	-	0.445055	Containing
chr1	202880585	202880586	RABIF	8	-	0.010989	Containing
chr1	202880825	202880826	RABIF	70	-	0.0961538	Containing
chr1	202880926	202880927	RABIF	63	-	0.0865385	Containing
chr1	202961269	202961270	CYB5R1	2	-	0.00224467	Containing
chr1	202961875	202961876	CYB5R1	844	-	0.94725	Containing
chr1	202962129	202962130	CYB5R1	19	-	0.0213244	Containing
chr1	202962928	202962929	CYB5R1	6	-	0.00673401	Disrupting
chr1	202962997	202962998	CYB5R1	2	-	0.00224467	Disrupting
chr1	202965649	202965650	CYB5R1	18	-	0.020202	Disrupting
chr1	203023252	203023253	TMEM183A	50	+	0.0395883	Containing
chr1	203023376	203023377	TMEM183A	39	+	0.0308789	Containing
chr1	203023538	203023539	TMEM183A	820	+	0.649248	Containing
chr1	203023810	203023811	TMEM183A	14	+	0.0110847	Containing
chr1	203024042	203024043	TMEM183A	19	+	0.0150435	Containing
chr1	203024567	203024568	TMEM183A	2	+	0.00158353	Containing
chr1	203024846	203024847	TMEM183A	317	+	0.25099	Containing
chr1	203025309	203025310	TMEM183A	2	+	0.00158353	Containing
chr1	203083132	203083133	MYOG	4	-	1	Containing
chr1	203167812	203167813	MYBPH	2	-	1	Containing
chr1	203178660	203178661	CHI3L1	3	-	0.00246914	Containing
chr1	203178937	203178938	CHI3L1	1212	-	0.997531	Containing
chr1	203307654	203307655	BTG2	2	+	0.00706714	Containing
chr1	203309598	203309599	BTG2	281	+	0.992933	Containing
chr1	203487105	203487106	PRELP	9	+	0.0148515	Containing
chr1	203487157	203487158	PRELP	491	+	0.810231	Containing
chr1	203489607	203489608	PRELP	106	+	0.174917	Containing
chr1	204127663	204127664	SOX13	8	+	0.0963855	Containing
chr1	204127738	204127739	SOX13	73	+	0.879518	Containing
chr1	204128148	204128149	SOX13	2	+	0.0240964	Containing
chr1	204198162	204198163	GOLT1A	32	-	1	Containing
chr1	204617176	204617177	LRRN2	394	-	0.725599	Containing
chr1	204617226	204617227	LRRN2	149	-	0.274401	Containing
chr1	204821499	204821500	ENSG00000287197	2	-	0.5	Containing
chr1	204825623	204825624	ENSG00000287197	2	-	0.5	Disrupting
chr1	205302064	205302065	NUAK2	33	-	0.942857	Containing
chr1	205302221	205302222	NUAK2	2	-	0.0571429	Containing
chr1	205657852	205657853	SLC45A3	51	-	0.962264	Containing
chr1	205658532	205658533	SLC45A3	2	-	0.0377358	Containing
chr1	205717288	205717289	NUCKS1	2	-	0.0344828	Containing
chr1	205717669	205717670	NUCKS1	5	-	0.0862069	Containing
chr1	205717988	205717989	NUCKS1	14	-	0.241379	Containing
chr1	205718248	205718249	NUCKS1	27	-	0.465517	Containing
chr1	205719553	205719554	NUCKS1	3	-	0.0517241	Disrupting
chr1	205719611	205719612	NUCKS1	7	-	0.12069	Disrupting
chr1	205789095	205789096	SLC41A1	128	-	0.888889	Containing
chr1	205789191	205789192	SLC41A1	2	-	0.0138889	Containing
chr1	205807673	205807674	SLC41A1	11	-	0.0763889	Disrupting
chr1	205810487	205810488	SLC41A1	3	-	0.0208333	Disrupting
chr1	207684033	207684034	CR1L	2	+	1	Disrupting
chr1	207961615	207961616	LINC02767	5	+	0.555556	Disrupting
chr1	207965349	207965350	LINC02767	2	+	0.222222	Containing
chr1	207968137	207968138	LINC02767	2	+	0.222222	Containing
chr1	208022267	208022268	PLXNA2	7	-	0.0368421	Containing
chr1	208026671	208026672	PLXNA2	9	-	0.0473684	Containing
chr1	208026827	208026828	PLXNA2	60	-	0.315789	Containing
chr1	208210010	208210011	PLXNA2	114	-	0.6	Disrupting
chr1	208265904	208265905	ENSG00000286198	13	-	1	Containing
chr1	209614899	209614900	LAMB3	188	-	1	Containing
chr1	209676386	209676387	G0S2	117	+	1	Containing
chr1	209734796	209734797	HSD11B1	6	+	0.013544	Containing
chr1	209734859	209734860	HSD11B1	253	+	0.571106	Containing
chr1	209734925	209734926	HSD11B1	184	+	0.41535	Containing
chr1	209781762	209781763	C1orf74	2	-	0.0571429	Containing
chr1	209782315	209782316	C1orf74	33	-	0.942857	Containing
chr1	209851795	209851796	UTP25	52	+	0.504854	Containing
chr1	209851846	209851847	UTP25	2	+	0.0194175	Containing
chr1	209851977	209851978	UTP25	2	+	0.0194175	Containing
chr1	209852081	209852082	UTP25	4	+	0.038835	Containing
chr1	209852212	209852213	UTP25	41	+	0.398058	Containing
chr1	209852471	209852472	UTP25	2	+	0.0194175	Containing
chr1	210243080	210243081	SERTAD4	8	+	0.444444	Containing
chr1	210244117	210244118	SERTAD4	10	+	0.555556	Containing
chr1	211372848	211372849	TRAF5	2	+	0.285714	Containing
chr1	211374941	211374942	TRAF5	5	+	0.714286	Containing
chr1	211571592	211571593	SLC30A1	39	-	0.26	Containing
chr1	211571632	211571633	SLC30A1	43	-	0.286667	Containing
chr1	211575040	211575041	SLC30A1	66	-	0.44	Containing
chr1	211575822	211575823	SLC30A1	2	-	0.0133333	Disrupting
chr1	211743460	211743461	LPGAT1	25	-	0.454545	Containing
chr1	211747436	211747437	LPGAT1	3	-	0.0545455	Containing
chr1	211747798	211747799	LPGAT1	2	-	0.0363636	Containing
chr1	211749806	211749807	LPGAT1	14	-	0.254545	Containing
chr1	211783268	211783269	LPGAT1	2	-	0.0363636	Disrupting
chr1	211792730	211792731	LPGAT1	9	-	0.163636	Disrupting
chr1	212051485	212051486	RPL21P28	8	-	1	Containing
chr1	212444475	212444476	NENF	7	+	0.00150895	Disrupting
chr1	212446135	212446136	NENF	4517	+	0.973701	Containing
chr1	212446369	212446370	NENF	115	+	0.0247898	Containing
chr1	212895406	212895407	FLVCR1	3	+	0.333333	Containing
chr1	212895715	212895716	FLVCR1	6	+	0.666667	Containing
chr1	214325764	214325765	SMYD2	2	+	0.00166113	Disrupting
chr1	214337129	214337130	SMYD2	1202	+	0.998339	Containing
chr1	215608341	215608342	KCTD3	2	+	0.00673401	Disrupting
chr1	215608476	215608477	KCTD3	3	+	0.010101	Disrupting
chr1	215608534	215608535	KCTD3	32	+	0.107744	Disrupting
chr1	215621729	215621730	KCTD3	132	+	0.444444	Containing
chr1	215621804	215621805	KCTD3	126	+	0.424242	Containing
chr1	215623005	215623006	KCTD3	2	+	0.00673401	Containing
chr1	217867148	217867149	SPATA17	3	+	0.5	Containing
chr1	217868144	217868145	SPATA17	3	+	0.5	Containing
chr1	218331283	218331284	RRP15	6	+	0.0625	Containing
chr1	218331448	218331449	RRP15	18	+	0.1875	Containing
chr1	218331573	218331574	RRP15	72	+	0.75	Containing
chr1	219047405	219047406	LYPLAL1-DT	3	-	0.12	Disrupting
chr1	219048277	219048278	LYPLAL1-DT	11	-	0.44	Disrupting
chr1	219080976	219080977	LYPLAL1-DT	11	-	0.44	Disrupting
chr1	219968313	219968314	EPRS1	5	-	0.0257732	Containing
chr1	219968601	219968602	EPRS1	163	-	0.840206	Containing
chr1	219987299	219987300	EPRS1	5	-	0.0257732	Disrupting
chr1	220005850	220005851	EPRS1	12	-	0.0618557	Disrupting
chr1	220007213	220007214	EPRS1	3	-	0.0154639	Disrupting
chr1	220020034	220020035	EPRS1	2	-	0.0103093	Disrupting
chr1	220025157	220025158	EPRS1	4	-	0.0206186	Disrupting
chr1	220148033	220148034	IARS2	545	+	0.969751	Containing
chr1	220148945	220148946	IARS2	3	+	0.00533808	Containing
chr1	220149080	220149081	IARS2	14	+	0.024911	Containing
chr1	220253552	220253553	MORF4L1P1	5	-	1	Containing
chr1	220696865	220696866	C1orf115	6	+	0.00300601	Containing
chr1	220697322	220697323	C1orf115	6	+	0.00300601	Containing
chr1	220697379	220697380	C1orf115	7	+	0.00350701	Containing
chr1	220699150	220699151	C1orf115	1977	+	0.990481	Containing
chr1	221701496	221701497	DUSP10	88	-	0.624113	Containing
chr1	221702168	221702169	DUSP10	53	-	0.375887	Containing
chr1	222522254	222522255	HHIPL2	2	-	1	Containing
chr1	222592474	222592475	TAF1A-AS1	10	+	0.37037	Disrupting
chr1	222593444	222593445	TAF1A-AS1	15	+	0.555556	Disrupting
chr1	222594041	222594042	TAF1A-AS1	2	+	0.0740741	Containing
chr1	223003023	223003024	DISP1	4	+	0.666667	Disrupting
chr1	223005990	223005991	DISP1	2	+	0.333333	Containing
chr1	223110241	223110242	TLR5	6	-	0.666667	Containing
chr1	223110306	223110307	TLR5	3	-	0.333333	Containing
chr1	223846705	223846706	ENSG00000288999	32	+	1	Containing
chr1	223951266	223951267	GTF2IP20	3	-	0.0697674	Containing
chr1	223951409	223951410	GTF2IP20	40	-	0.930233	Containing
chr1	224009317	224009318	SEPTIN7P13	2	-	0.0714286	Containing
chr1	224009937	224009938	SEPTIN7P13	3	-	0.107143	Containing
chr1	224010115	224010116	SEPTIN7P13	2	+	0.0714286	Containing
chr1	224010606	224010607	SEPTIN7P13	21	+	0.75	Containing
chr1	224190126	224190127	DEGS1	6	+	0.00655738	Disrupting
chr1	224192568	224192569	DEGS1	3	+	0.00327869	Containing
chr1	224193158	224193159	DEGS1	360	+	0.393443	Containing
chr1	224193437	224193438	DEGS1	535	+	0.584699	Containing
chr1	224201984	224201985	DEGS1	8	+	0.00874317	Containing
chr1	224228043	224228044	DEGS1	3	+	0.00327869	Containing
chr1	224740031	224740032	CNIH3	5	+	0.0171233	Containing
chr1	224740546	224740547	CNIH3	287	+	0.982877	Containing
chr1	225401502	225401503	LBR	142	-	0.916129	Containing
chr1	225402548	225402549	LBR	13	-	0.083871	Containing
chr1	225654319	225654320	ENSG00000289602	8	+	0.571429	Containing
chr1	225654356	225654357	ENSG00000289602	2	+	0.142857	Containing
chr1	225654981	225654982	ENSG00000289602	4	+	0.285714	Containing
chr1	225845558	225845559	EPHX1	586	+	1	Containing
chr1	225982704	225982705	SDE2	46	-	0.958333	Containing
chr1	225982798	225982799	SDE2	2	-	0.0416667	Containing
chr1	226144680	226144681	ACBD3	152	-	0.638655	Containing
chr1	226144937	226144938	ACBD3	63	-	0.264706	Containing
chr1	226146295	226146296	ACBD3	5	-	0.0210084	Containing
chr1	226164801	226164802	ACBD3	13	-	0.0546218	Disrupting
chr1	226165190	226165191	ACBD3	5	-	0.0210084	Disrupting
chr1	227792182	227792183	ENSG00000286389	15	+	1	Containing
chr1	227920471	227920472	WNT9A	2	-	1	Containing
chr1	228098226	228098227	ARF1	3	+	0.000289129	Containing
chr1	228099062	228099063	ARF1	18	+	0.00173477	Containing
chr1	228099208	228099209	ARF1	10355	+	0.997976	Containing
chr1	228100738	228100739	C1orf35	933	-	0.977987	Containing
chr1	228101442	228101443	C1orf35	21	-	0.0220126	Disrupting
chr1	228164091	228164092	IBA57-DT	2	-	1	Containing
chr1	228176380	228176381	IBA57	32	+	0.941176	Containing
chr1	228199107	228199108	IBA57	2	+	0.0588235	Containing
chr1	228357044	228357045	ENSG00000287315	6	-	1	Containing
chr1	228456980	228456981	H2AW	499	-	1	Containing
chr1	228458879	228458880	H2BU1	35	-	0.875	Containing
chr1	228460664	228460665	H2BU1	2	+	0.05	Containing
chr1	228463065	228463066	H2BU1	3	+	0.075	Containing
chr1	228494719	228494720	RNF187	2	+	0.000190549	Containing
chr1	228494768	228494769	RNF187	2	+	0.000190549	Containing
chr1	228494967	228494968	RNF187	10479	+	0.99838	Containing
chr1	228495763	228495764	RNF187	8	+	0.000762195	Containing
chr1	228495826	228495827	RNF187	2	+	0.000190549	Containing
chr1	228496184	228496185	RNF187	3	+	0.000285823	Containing
chr1	228743894	228743895	RHOU	2	+	0.00632911	Containing
chr1	228743981	228743982	RHOU	47	+	0.148734	Containing
chr1	228745670	228745671	RHOU	3	+	0.00949367	Containing
chr1	228746661	228746662	RHOU	264	+	0.835443	Containing
chr1	229258283	229258284	RAB4A-AS1	2	-	0.0714286	Containing
chr1	229263936	229263937	RAB4A-AS1	24	-	0.857143	Containing
chr1	229269067	229269068	RAB4A-AS1	2	-	0.0714286	Disrupting
chr1	229440260	229440261	NUP133	2	-	0.0140845	Containing
chr1	229440996	229440997	NUP133	3	-	0.0211268	Containing
chr1	229441297	229441298	NUP133	124	-	0.873239	Containing
chr1	229441703	229441704	NUP133	5	-	0.0352113	Containing
chr1	229441742	229441743	NUP133	8	-	0.056338	Containing
chr1	229516392	229516393	ABCB10	2	-	0.019802	Containing
chr1	229516582	229516583	ABCB10	60	-	0.594059	Containing
chr1	229516792	229516793	ABCB10	4	-	0.039604	Containing
chr1	229516843	229516844	ABCB10	27	-	0.267327	Containing
chr1	229517790	229517791	ABCB10	2	-	0.019802	Containing
chr1	229548680	229548681	ABCB10	6	-	0.0594059	Disrupting
chr1	229659573	229659574	URB2	8	+	0.4	Containing
chr1	229660198	229660199	URB2	9	+	0.45	Containing
chr1	229660889	229660890	URB2	3	+	0.15	Containing
chr1	230280073	230280074	GALNT2	41	+	0.788462	Containing
chr1	230280440	230280441	GALNT2	3	+	0.0576923	Containing
chr1	230282120	230282121	GALNT2	8	+	0.153846	Containing
chr1	231018827	231018828	FAM89A	2	-	0.00611621	Containing
chr1	231018957	231018958	FAM89A	317	-	0.969419	Containing
chr1	231019188	231019189	FAM89A	8	-	0.0244648	Containing
chr1	231277787	231277788	GNPAT	306	+	0.763092	Containing
chr1	231277887	231277888	GNPAT	12	+	0.0299252	Containing
chr1	231277921	231277922	GNPAT	43	+	0.107232	Containing
chr1	231277971	231277972	GNPAT	40	+	0.0997506	Containing
chr1	231332753	231332754	EXOC8	20	-	0.769231	Containing
chr1	231333066	231333067	EXOC8	2	-	0.0769231	Containing
chr1	231333111	231333112	EXOC8	2	-	0.0769231	Containing
chr1	231334584	231334585	EXOC8	2	-	0.0769231	Containing
chr1	231363757	231363758	EGLN1	2	-	0.5	Containing
chr1	231373972	231373973	EGLN1	2	-	0.5	Disrupting
chr1	231566520	231566521	TSNAX	2	+	1	Containing
chr1	232807775	232807776	MAP10	2	+	0.04	Disrupting
chr1	232808403	232808404	MAP10	41	+	0.82	Containing
chr1	232808767	232808768	MAP10	5	+	0.1	Containing
chr1	232809931	232809932	MAP10	2	+	0.04	Containing
chr1	233667069	233667070	KCNK1	10	+	0.00723066	Disrupting
chr1	233672237	233672238	KCNK1	1249	+	0.903109	Containing
chr1	233672324	233672325	KCNK1	6	+	0.00433839	Containing
chr1	233672363	233672364	KCNK1	32	+	0.0231381	Containing
chr1	233672511	233672512	KCNK1	86	+	0.0621837	Containing
chr1	234356672	234356673	ENSG00000235605	3	-	1	Containing
chr1	234391342	234391343	TARBP1	134	-	0.875817	Containing
chr1	234407355	234407356	TARBP1	4	-	0.0261438	Disrupting
chr1	234408220	234408221	TARBP1	7	-	0.0457516	Disrupting
chr1	234409163	234409164	TARBP1	3	-	0.0196078	Disrupting
chr1	234427334	234427335	TARBP1	2	-	0.0130719	Disrupting
chr1	234447414	234447415	TARBP1	3	-	0.0196078	Disrupting
chr1	235109344	235109345	TOMM20	354	-	0.477089	Containing
chr1	235110700	235110701	TOMM20	2	-	0.00269542	Containing
chr1	235110760	235110761	TOMM20	3	-	0.00404313	Containing
chr1	235111046	235111047	TOMM20	28	-	0.0377358	Containing
chr1	235111418	235111419	TOMM20	4	-	0.00539084	Containing
chr1	235111595	235111596	TOMM20	167	-	0.225067	Containing
chr1	235111724	235111725	TOMM20	101	-	0.136119	Containing
chr1	235111832	235111833	TOMM20	39	-	0.0525606	Containing
chr1	235112031	235112032	TOMM20	44	-	0.0592992	Containing
chr1	235131183	235131184	RBM34	142	-	0.173594	Containing
chr1	235131649	235131650	RBM34	676	-	0.826406	Containing
chr1	235360933	235360934	ENSG00000230026	6	-	0.375	Containing
chr1	235361629	235361630	ENSG00000230026	10	-	0.625	Containing
chr1	235547686	235547687	GNG4	41	-	0.162698	Containing
chr1	235550832	235550833	GNG4	187	-	0.742063	Containing
chr1	235551618	235551619	GNG4	3	-	0.0119048	Containing
chr1	235551813	235551814	GNG4	2	-	0.00793651	Containing
chr1	235551855	235551856	GNG4	19	-	0.0753968	Containing
chr1	236180242	236180243	GPR137B	2	+	0.00284091	Disrupting
chr1	236181645	236181646	GPR137B	2	+	0.00284091	Disrupting
chr1	236186153	236186154	GPR137B	3	+	0.00426136	Disrupting
chr1	236208445	236208446	GPR137B	23	+	0.0326705	Containing
chr1	236208546	236208547	GPR137B	28	+	0.0397727	Containing
chr1	236208716	236208717	GPR137B	20	+	0.0284091	Containing
chr1	236208905	236208906	GPR137B	608	+	0.863636	Containing
chr1	236210277	236210278	GPR137B	6	+	0.00852273	Containing
chr1	236210333	236210334	GPR137B	3	+	0.00426136	Containing
chr1	236211053	236211054	GPR137B	2	+	0.00284091	Containing
chr1	236211110	236211111	GPR137B	2	+	0.00284091	Containing
chr1	236253044	236253045	GPR137B	3	+	0.00426136	Containing
chr1	236253150	236253151	GPR137B	2	+	0.00284091	Containing
chr1	236523095	236523096	LGALS8-AS1	4	-	1	Containing
chr1	237814984	237814985	ENSG00000289628	9	-	1	Containing
chr1	237833606	237833607	RYR2	4	+	0.235294	Containing
chr1	237833984	237833985	RYR2	13	+	0.764706	Containing
chr1	237928208	237928209	ENSG00000237250	4	+	1	Containing
chr1	238480407	238480408	LINC01139	8	-	1	Containing
chr1	239909459	239909460	CHRM3	3	+	0.166667	Containing
chr1	239909841	239909842	CHRM3	15	+	0.833333	Containing
chr1	240489574	240489575	GREM2	7	-	0.137255	Containing
chr1	240489983	240489984	GREM2	3	-	0.0588235	Containing
chr1	240490490	240490491	GREM2	39	-	0.764706	Containing
chr1	240492000	240492001	GREM2	2	-	0.0392157	Containing
chr1	241593124	241593125	OPN3	64	-	0.195719	Containing
chr1	241593205	241593206	OPN3	178	-	0.544343	Containing
chr1	241593603	241593604	OPN3	83	-	0.253823	Containing
chr1	241597927	241597928	OPN3	2	-	0.00611621	Disrupting
chr1	241995188	241995189	MAP1LC3C	5	-	1	Containing
chr1	243304778	243304779	SDCCAG8	2	+	0.0046729	Disrupting
chr1	243305401	243305402	SDCCAG8	8	+	0.0186916	Disrupting
chr1	243305709	243305710	SDCCAG8	10	+	0.0233645	Disrupting
chr1	243306439	243306440	SDCCAG8	66	+	0.154206	Disrupting
chr1	243306547	243306548	SDCCAG8	17	+	0.0397196	Disrupting
chr1	243330692	243330693	SDCCAG8	2	+	0.0046729	Disrupting
chr1	243344342	243344343	SDCCAG8	2	+	0.0046729	Disrupting
chr1	243378862	243378863	SDCCAG8	8	+	0.0186916	Disrupting
chr1	243426557	243426558	SDCCAG8	13	+	0.0303738	Disrupting
chr1	243427369	243427370	SDCCAG8	2	+	0.0046729	Disrupting
chr1	243476297	243476298	SDCCAG8	2	+	0.0046729	Disrupting
chr1	243476359	243476360	SDCCAG8	3	+	0.00700935	Disrupting
chr1	243500085	243500086	SDCCAG8	283	+	0.661215	Containing
chr1	243517843	243517844	SDCCAG8	10	+	0.0233645	Containing
chr1	244047512	244047513	ENSG00000289055	3	-	1	Containing
chr1	244408494	244408495	ADSS2	340	-	0.59754	Containing
chr1	244408851	244408852	ADSS2	208	-	0.365554	Containing
chr1	244409468	244409469	ADSS2	5	-	0.00878735	Containing
chr1	244417695	244417696	ADSS2	2	-	0.00351494	Disrupting
chr1	244424320	244424321	ADSS2	2	-	0.00351494	Disrupting
chr1	244431415	244431416	ADSS2	2	-	0.00351494	Disrupting
chr1	244431750	244431751	ADSS2	10	-	0.0175747	Disrupting
chr1	244730360	244730361	ENSG00000284188	8	-	1	Containing
chr1	244968168	244968169	ENSG00000272195	2	-	0.142857	Containing
chr1	244969235	244969236	ENSG00000272195	7	-	0.5	Containing
chr1	244969343	244969344	ENSG00000272195	5	-	0.357143	Containing
chr1	246540500	246540501	TFB2M	2	-	0.00966184	Containing
chr1	246540569	246540570	TFB2M	203	-	0.980676	Containing
chr1	246540807	246540808	TFB2M	2	-	0.00966184	Containing
chr1	246767467	246767468	SCCPDH	640	+	0.476545	Containing
chr1	246767520	246767521	SCCPDH	4	+	0.00297841	Containing
chr1	246767753	246767754	SCCPDH	49	+	0.0364855	Containing
chr1	246767830	246767831	SCCPDH	545	+	0.405808	Containing
chr1	246768134	246768135	SCCPDH	105	+	0.0781832	Containing
chr1	247033690	247033691	ZNF670	5	-	0.151515	Containing
chr1	247035553	247035554	ZNF670	5	-	0.151515	Containing
chr1	247036791	247036792	ZNF670	23	-	0.69697	Containing
chr1	247110155	247110156	LINC02897	9	-	0.642857	Containing
chr1	247112688	247112689	LINC02897	5	+	0.357143	Containing
chr1	247189853	247189854	ZNF731P	5	-	0.172414	Containing
chr1	247198160	247198161	ZNF731P	24	-	0.827586	Disrupting
chr1	247297416	247297417	ZNF496	4	-	0.0615385	Containing
chr1	247298208	247298209	ZNF496	21	-	0.323077	Containing
chr1	247299695	247299696	ZNF496	2	-	0.0307692	Containing
chr1	247300320	247300321	ZNF496	13	-	0.2	Containing
chr1	247306525	247306526	ZNF496	3	-	0.0461538	Disrupting
chr1	247306954	247306955	ZNF496	4	-	0.0615385	Disrupting
chr1	247307087	247307088	ZNF496	18	-	0.276923	Disrupting
chr1	247337224	247337225	ENSG00000286216	8	-	1	Containing
chr1	247880133	247880134	TRIM58	3	+	0.0697674	Containing
chr1	247897087	247897088	TRIM58	4	+	0.0930233	Containing
chr1	247897148	247897149	TRIM58	18	+	0.418605	Containing
chr1	247897405	247897406	TRIM58	8	+	0.186047	Containing
chr1	247897443	247897444	TRIM58	10	+	0.232558	Containing
chr1	248100915	248100916	OR2L13	10	+	0.384615	Containing
chr1	248101033	248101034	OR2L13	6	+	0.230769	Containing
chr1	248101161	248101162	OR2L13	10	+	0.384615	Containing
chr1	248739417	248739418	LYPD8	11	-	1	Containing
chr1	248810454	248810455	SH3BP5L	31	-	0.939394	Containing
chr1	248816033	248816034	SH3BP5L	2	-	0.0606061	Disrupting
chr1	248845792	248845793	ZNF672	4	+	0.015444	Disrupting
chr1	248846339	248846340	ZNF672	19	+	0.0733591	Disrupting
chr1	248847218	248847219	ZNF672	4	+	0.015444	Disrupting
chr1	248848981	248848982	ZNF672	12	+	0.046332	Containing
chr1	248849093	248849094	ZNF672	3	+	0.011583	Containing
chr1	248849513	248849514	ZNF672	217	+	0.837838	Containing
chr10	629135	629136	ENSG00000225140	3	+	0.00828729	Disrupting
chr10	630331	630332	ENSG00000225140	26	+	0.0718232	Disrupting
chr10	630439	630440	ENSG00000225140	8	+	0.0220994	Disrupting
chr10	630485	630486	ENSG00000225140	2	+	0.00552486	Disrupting
chr10	631252	631253	ENSG00000225140	319	+	0.881215	Containing
chr10	631886	631887	ENSG00000225140	4	+	0.0110497	Containing
chr10	669573	669574	DIP2C-AS1	3	+	1	Containing
chr10	1017378	1017379	GTPBP4	3	+	0.00835655	Containing
chr10	1017432	1017433	GTPBP4	2	+	0.00557103	Containing
chr10	1017623	1017624	GTPBP4	6	+	0.0167131	Containing
chr10	1017690	1017691	GTPBP4	287	+	0.799443	Containing
chr10	1017766	1017767	GTPBP4	49	+	0.13649	Containing
chr10	1017858	1017859	GTPBP4	4	+	0.0111421	Containing
chr10	1019923	1019924	GTPBP4	8	+	0.0222841	Containing
chr10	1290025	1290026	ENSG00000282390	4	-	1	Containing
chr10	3238090	3238091	LINC02668	3	-	0.3	Containing
chr10	3239107	3239108	LINC02668	7	-	0.7	Disrupting
chr10	3270087	3270088	ENSG00000288657	20	-	0.392157	Containing
chr10	3270278	3270279	ENSG00000288657	23	-	0.45098	Containing
chr10	3270708	3270709	ENSG00000288657	8	-	0.156863	Containing
chr10	5516729	5516730	CALML3-AS1	7	-	1	Disrupting
chr10	5524626	5524627	CALML3	2	-	0.142857	Containing
chr10	5526261	5526262	CALML3	12	+	0.857143	Containing
chr10	5638867	5638868	ASB13	475	-	0.993724	Containing
chr10	5638987	5638988	ASB13	3	-	0.00627615	Containing
chr10	6105067	6105068	RBM17	2	+	0.00546448	Disrupting
chr10	6114127	6114128	RBM17	2	+	0.00546448	Disrupting
chr10	6115764	6115765	RBM17	5	+	0.0136612	Containing
chr10	6115972	6115973	RBM17	12	+	0.0327869	Containing
chr10	6116830	6116831	RBM17	305	+	0.833333	Containing
chr10	6116875	6116876	RBM17	33	+	0.0901639	Containing
chr10	6117442	6117443	RBM17	3	+	0.00819672	Containing
chr10	6122337	6122338	RBM17	4	+	0.010929	Containing
chr10	6349321	6349322	LINC02656	7	-	1	Containing
chr10	7753213	7753214	KIN	11	-	0.0887097	Containing
chr10	7755230	7755231	KIN	4	-	0.0322581	Containing
chr10	7755407	7755408	KIN	6	-	0.0483871	Containing
chr10	7755664	7755665	KIN	3	-	0.0241935	Containing
chr10	7755808	7755809	KIN	86	-	0.693548	Containing
chr10	7756037	7756038	KIN	5	-	0.0403226	Containing
chr10	7759577	7759578	KIN	2	-	0.016129	Disrupting
chr10	7769215	7769216	KIN	3	-	0.0241935	Disrupting
chr10	7769260	7769261	KIN	4	-	0.0322581	Disrupting
chr10	10374519	10374520	CELF2-DT	14	-	0.126126	Disrupting
chr10	10374596	10374597	CELF2-DT	8	-	0.0720721	Disrupting
chr10	10387622	10387623	CELF2-DT	3	-	0.027027	Disrupting
chr10	10391365	10391366	CELF2-DT	4	-	0.036036	Disrupting
chr10	10418768	10418769	CELF2-DT	38	-	0.342342	Disrupting
chr10	10419413	10419414	CELF2-DT	44	-	0.396396	Disrupting
chr10	11757898	11757899	ECHDC3	2	+	0.0322581	Disrupting
chr10	11764068	11764069	ECHDC3	60	+	0.967742	Containing
chr10	11849604	11849605	PROSER2-AS1	9	-	0.692308	Containing
chr10	11851336	11851337	PROSER2-AS1	4	-	0.307692	Disrupting
chr10	11920022	11920023	UPF2	68	-	0.515152	Containing
chr10	11941882	11941883	UPF2	2	-	0.0151515	Disrupting
chr10	12026668	12026669	UPF2	6	-	0.0454545	Disrupting
chr10	12029129	12029130	UPF2	2	-	0.0151515	Disrupting
chr10	12035166	12035167	UPF2	51	-	0.386364	Disrupting
chr10	12035207	12035208	UPF2	3	-	0.0227273	Disrupting
chr10	12121263	12121264	DHTKD1	6	+	0.0967742	Containing
chr10	12122165	12122166	DHTKD1	7	+	0.112903	Containing
chr10	12123152	12123153	DHTKD1	2	+	0.0322581	Containing
chr10	12123220	12123221	DHTKD1	47	+	0.758065	Containing
chr10	13618609	13618610	PRPF18	2	+	0.00619195	Disrupting
chr10	13630507	13630508	PRPF18	8	+	0.0247678	Containing
chr10	13630721	13630722	PRPF18	144	+	0.44582	Containing
chr10	13630768	13630769	PRPF18	53	+	0.164087	Containing
chr10	13630857	13630858	PRPF18	116	+	0.359133	Containing
chr10	14846997	14846998	ENSG00000284024	3	+	1	Containing
chr10	14871703	14871704	HSPA14	2	+	0.153846	Containing
chr10	14871738	14871739	HSPA14	11	+	0.846154	Containing
chr10	14972686	14972687	MEIG1	3	+	0.25	Containing
chr10	14972856	14972857	MEIG1	9	+	0.75	Containing
chr10	15061226	15061227	ACBD7	6	-	0.2	Containing
chr10	15075475	15075476	ACBD7	8	-	0.266667	Containing
chr10	15076817	15076818	ACBD7	3	-	0.1	Containing
chr10	15077863	15077864	ACBD7	2	-	0.0666667	Containing
chr10	15078779	15078780	ACBD7	11	-	0.366667	Disrupting
chr10	15095385	15095386	RPP38-DT	5	-	1	Containing
chr10	15104255	15104256	RPP38	251	+	1	Containing
chr10	15155668	15155669	PPIAP30	3	+	1	Containing
chr10	15211351	15211352	FAM171A1	3	-	0.00386598	Containing
chr10	15211655	15211656	FAM171A1	728	-	0.938144	Containing
chr10	15211781	15211782	FAM171A1	10	-	0.0128866	Containing
chr10	15240350	15240351	FAM171A1	4	-	0.00515464	Disrupting
chr10	15241385	15241386	FAM171A1	4	-	0.00515464	Disrupting
chr10	15246243	15246244	FAM171A1	2	-	0.00257732	Disrupting
chr10	15248196	15248197	FAM171A1	13	-	0.0167526	Disrupting
chr10	15255668	15255669	FAM171A1	3	-	0.00386598	Disrupting
chr10	15275304	15275305	FAM171A1	2	-	0.00257732	Disrupting
chr10	15275476	15275477	FAM171A1	5	-	0.0064433	Disrupting
chr10	15275722	15275723	FAM171A1	2	-	0.00257732	Disrupting
chr10	15513952	15513953	ITGA8	4	-	0.666667	Containing
chr10	15602954	15602955	ITGA8	2	-	0.333333	Disrupting
chr10	16823972	16823973	CUBN	5	-	1	Containing
chr10	17237331	17237332	VIM	3	+	0.00114987	Containing
chr10	17237584	17237585	VIM	2606	+	0.99885	Containing
chr10	17315422	17315423	ST8SIA6	2	-	0.0909091	Containing
chr10	17319700	17319701	ST8SIA6	3	-	0.136364	Containing
chr10	17320306	17320307	ST8SIA6	3	-	0.136364	Containing
chr10	17353593	17353594	ST8SIA6	4	-	0.181818	Disrupting
chr10	17366992	17366993	ST8SIA6	3	-	0.136364	Disrupting
chr10	17386666	17386667	ST8SIA6	7	-	0.318182	Disrupting
chr10	17715188	17715189	STAM	2	+	0.00511509	Containing
chr10	17715370	17715371	STAM	5	+	0.0127877	Containing
chr10	17715762	17715763	STAM	31	+	0.0792839	Containing
chr10	17715902	17715903	STAM	348	+	0.890026	Containing
chr10	17716239	17716240	STAM	5	+	0.0127877	Containing
chr10	18545561	18545562	NSUN6	114	-	0.857143	Containing
chr10	18545680	18545681	NSUN6	2	-	0.0150376	Containing
chr10	18545893	18545894	NSUN6	8	-	0.0601504	Containing
chr10	18550744	18550745	NSUN6	2	-	0.0150376	Disrupting
chr10	18585823	18585824	NSUN6	3	-	0.0225564	Disrupting
chr10	18586703	18586704	NSUN6	2	-	0.0150376	Disrupting
chr10	18647752	18647753	NSUN6	2	-	0.0150376	Disrupting
chr10	18675981	18675982	ARL5B	4	+	0.190476	Containing
chr10	18678011	18678012	ARL5B	8	+	0.380952	Containing
chr10	18681634	18681635	ARL5B	9	+	0.428571	Containing
chr10	19734475	19734476	MALRD1	8	+	1	Containing
chr10	21174920	21174921	NEBL-AS1	42	+	1	Containing
chr10	21492659	21492660	MIR1915HG	9	-	0.130435	Containing
chr10	21494498	21494499	MIR1915HG	55	-	0.797101	Containing
chr10	21495153	21495154	MIR1915HG	5	-	0.0724638	Containing
chr10	21756537	21756538	DNAJC1	23	-	0.103604	Containing
chr10	21756577	21756578	DNAJC1	154	-	0.693694	Containing
chr10	21805554	21805555	DNAJC1	5	-	0.0225225	Disrupting
chr10	21918394	21918395	DNAJC1	5	-	0.0225225	Disrupting
chr10	21919903	21919904	DNAJC1	2	-	0.00900901	Disrupting
chr10	21920796	21920797	DNAJC1	28	-	0.126126	Disrupting
chr10	21926277	21926278	DNAJC1	3	-	0.0135135	Disrupting
chr10	21929038	21929039	DNAJC1	2	-	0.00900901	Disrupting
chr10	22250666	22250667	ENSG00000279631	2	-	0.25	Containing
chr10	22254570	22254571	ENSG00000279631	3	+	0.375	Containing
chr10	22254608	22254609	ENSG00000279631	3	+	0.375	Containing
chr10	22320300	22320301	COMMD3	8	+	1	Containing
chr10	23120583	23120584	MSRB2	2	+	0.00234742	Disrupting
chr10	23120969	23120970	MSRB2	814	+	0.955399	Containing
chr10	23121919	23121920	MSRB2	2	+	0.00234742	Containing
chr10	23122011	23122012	MSRB2	26	+	0.0305164	Containing
chr10	23140119	23140120	MSRB2	8	+	0.00938967	Containing
chr10	23194244	23194245	PTF1A	6	+	1	Containing
chr10	23440960	23440961	OTUD1	2	-	0.0108696	Containing
chr10	23441595	23441596	OTUD1	7	-	0.0380435	Containing
chr10	23442174	23442175	OTUD1	167	+	0.907609	Containing
[truncated: 15,689 more rows]
