# Supplementary material for: A Human-specific Protein Regulated by Alternative Polyadenylation Shapes Uniqueness of Human Brain Development
Source: Genomics Proteomics Bioinformatics. 2025 Dec 13;23(6):qzaf125. doi: 10.1093/gpbjnl/qzaf125 (PMC13197124; doi:10.1093/gpbjnl/qzaf125)
Supplement: qzaf125_Supplementary_Data [file qzaf125_supplementary_data.zip › Table S3.xlsx]

## Sheet: Sheet 1
Table S3 Full list of 1399 genes and 216 genes generated in this study
Note: The first and second columns correspond to the full list of 1399 ans 216 genes, respectively.
Gene name
A2M	A2M
AARS2	ABHD6
ABCA5	ACAT2
ABCA7	ALAD
ABCB10	ALDH9A1
ABCD2	ANP32B
ABCG4	AP1G2
ABHD13	AP3M1
ABHD6	AP5Z1
ACAT2	APMAP
ACBD3	ARF5
ACBD7	ARG2
ACO1	ARHGAP1
ACTA2	ARPC2
ACTL6B	B4GALT3
ACTR10	BAIAP2-DT
ADAM23	BCAS2
ADAMTS8	BPGM
ADCY2	C12orf4
ADCY4	C17orf75
ADCY9	C2orf76
ADGRF5	C7orf50
ADNP2	CACTIN
ADSS2	CCDC97
AGFG2	CCNI
AGMO	CENPV
AGPAT3	CHST10
AGPAT5	CLIP3
AK8	CLU
AKAP11	CNTFR
ALAD	COG1
ALDH9A1	COMMD8
ALG14	COPG1
ALG6	CRLF3
AMFR	CWC15
AMY2B	DELE1
ANAPC2	DHRS1
ANKAR	DNAJB4
ANKEF1	DNAJC18
ANKH	DNAJC24
ANKIB1	DNAJC8
ANKRA2	DRAM2
ANKRD13A	DYNC2I1
ANKRD13D	DZIP3
ANKRD34B	EDC3
ANKRD39	EEF2
ANKRD52	EFCAB7
ANP32B	EIF2S3
ANXA7	EIF3A
AP1G2	EIF3D
AP3M1	EIF5
AP3S1	EIF5B
AP5Z1	EPRS1
APBA3	EXT1
APC2	FAHD2A
APMAP	FAHD2B
APOD	FAM20B
APPBP2	FARS2
APPL1	FASTKD2
AQR	FBXO10
ARAP2	FBXO42
ARF5	FNBP4
ARFGEF1	FRA10AC1
ARG2	FUNDC1
ARGLU1	GALE
ARHGAP1	GCDH
ARHGAP10	GNL2
ARHGAP31	GOLGA5
ARHGEF37	GOLM1
ARIH1	GOT1
ARIH2	GPBP1L1
ARL10	GPRASP1
ARL14EP	GRPEL1
ARMCX2	GTF3A
ARMH4	HAT1
ARPC2	HDAC3
ARPC3	HERPUD2
ARRDC3	HINT3
ARSD	HMGCS1
ASB16-AS1	HSP90AB1
ASF1A	IDH1
ASPHD2	IWS1
ATAD1	JUN
ATAD2B	KBTBD2
ATG14	KDM3A
ATG2B	KIF5B
ATG4C	KLHL20
ATN1	LHFPL6
ATOH8	LPCAT4
ATP6AP1	LPGAT1
ATP6V1B2	LSG1
ATP8B1	LZIC
ATXN1L	MAN1A2
AVIL	MBD6
B3GLCT	MBOAT2
B4GALT3	MCAM
B4GALT7	MCM3AP
BACH1	METTL3
BAG5	MFN1
BAIAP2-DT	MGAT5
BAIAP2L1	MLF2
BAZ1B	MPHOSPH8
BAZ2B-AS1	MRM3
BBS12	MRPL38
BCAS2	MRPS14
BDP1	MRPS31
BEST4	NAA25
BHLHE40	NARS1
BHLHE41	NDUFA4
BLMH	NDUFS4
BMP8A	NOA1
BMP8B	NOC2L
BMT2	NOP58
BOLA3-DT	NORAD
BPGM	NUCKS1
BPNT2	PAPSS1
BRAT1	PCIF1
BRINP2	PCNX3
BRINP3	PCSK7
BSPRY	PDCL
BTAF1	PECAM1
BTBD2	PGAM1
C10orf143	PHF20
C10orf88	PI4KA
C12orf29	PJA2
C12orf4	PLXNA2
C16orf72	PMVK
C17orf75	POLR2G
C1orf35	PRDM4
C1QL2	PRPF39
C2orf76	PSAP
C3orf70	PSMB7
C4orf48	PUM2
C5orf22	QRICH1
C5orf34	RAB10
C6orf223	RABGAP1
C7orf50	RANGAP1
C9orf78	RBM17
CA11	RCBTB1
CACNG2	RECQL
CACTIN	RFX5
CACUL1	RINT1
CADM4	RMDN3
CALCRL	RNF6
CALHM2	RPL27
CAMK1	RPL6
CAMK4	RTCB
CAND1	SAFB2
CAPN7	SAP30
CARS2	SEC22B
CASD1	SEC31B
CASKIN1	SEC62
CBR3	SERINC3
CBS	SERP2
CCDC102A	SF3B6
CCDC146	SH3BP5L
CCDC159	SLC16A14
CCDC171	SLC17A5
CCDC191	SLC20A1
CCDC28A	SLC30A9
CCDC59	SLC37A1
CCDC68	SLC39A10
CCDC69	SLC41A1
CCDC80	SLC7A1
CCDC92B	SLITRK5
CCDC97	SMG5
CCK	SNRNP200
CCN3	SPART
CCNDBP1	SPOP
CCNF	SREK1IP1
CCNI	SSB
CDADC1	ST3GAL2
CDAN1	STAM2
CDC34	SUPV3L1
CDC37	SVBP
CDC6	TECPR1
CDH10	TFIP11
CDH20	TGFBRAP1
CDH22	TMEM184B
CDH9	TMEM39B
CDR2	TMSB4X
CDR2L	TOMM70
CDS2	TPMT
CEBPZ	TRAPPC9
CEMIP	TRIM44
CENPC	TSPYL2
CENPJ	TTC5
CENPV	TTI1
CEP126	TUBE1
CEP164	UBE2O
CEP72	UBL3
CEPT1	UBQLN2
CFAP161	UFL1
CFAP210	UFSP2
CFAP53	USP1
CFAP99	USP20
CFDP1	VEZT
CHADL	VMP1
CHAF1A	VPS72
CHAF1B	WASF1
CHD1	WBP4
CHD5	WDR11
CHRNA4	WDR82
CHRNB3	XAB2
CHST10	XRCC5
CHST3	ZBTB48
CHST8	ZER1
CHUK	ZFR
CIAO1	ZNF271P
CIAO2B	ZNF337
CIDEA	ZNF362
CIR1	ZNF622
CISD1	ZNF770
CKMT2	ZNF862
CLEC2L	ZNHIT1
CLIP3	ZRANB1
CLK3
CLOCK
CLPX
CLSTN2
CLU
CMBL
CNOT11
CNPY3
CNTFR
CNTN3
CNTNAP1
COG1
COG7
COIL
COL5A3
COL9A2
COLCA1
COLEC12
COMMD2
COMMD8
COPG1
COPZ2
CORO2A
CP
CPM
CPNE3
CPOX
CPQ
CPVL
CRACDL
CREB3L1
CREG2
CRIM1
CRLF3
CROCC
CRY1
CRYM
CRYZL2P
CSDC2
CTBS
CTR9
CTTNBP2
CUL5
CUX2
CWC15
CWC22
CWC25
CWF19L2
CYB5R1
CYP2J2
CYP4V2
CYP4X1
CYP7B1
CYRIA
DARS1
DBX2
DDI2
DDX18
DDX49
DDX52
DDX6
DEGS1
DELE1
DENND4B
DENND6A
DESI1
DGKQ
DHFR2
DHRS1
DHX15
DHX29
DIP2B
DIRAS2
DISP1
DLG5
DLL1
DMAP1
DMGDH
DNAAF9
DNAH17
DNAH6
DNAJA1
DNAJB4
DNAJC1
DNAJC13
DNAJC18
DNAJC24
DNAJC8
DNASE1L1
DNER
DOCK3
DOK6
DOP1B
DPF3
DPH7
DPP7
DPY19L1P1
DPY19L2
DPY19L4
DPYSL5
DRAM2
DRGX
DSEL
DTWD1
DTYMK
DUSP3
DUSP5
DYNC2I1
DYNC2I2
DZIP3
E2F4
EAPP
ECHDC3
EDC3
EEA1
EEF1A2
EEF1AKMT1
EEF2
EEF2K
EFCAB7
EFNB2
EGFL7
EGLN1
EHBP1L1
EHD3
EIF1B
EIF2AK1
EIF2B2
EIF2S2
EIF2S3
EIF3A
EIF3CL
EIF3D
EIF5
EIF5B
ELL2
ELOVL2
ELOVL4
ELOVL6
EMC2
EMC7
EML6
EMX2OS
ENDOG
ENO1
ENOX1
ENPP5
ENPP6
ENSG00000232528
ENSG00000233393
ENSG00000235421
ENSG00000248540
ENSG00000251615
ENSG00000260196
ENSG00000267260
ENSG00000272008
ENSG00000272944
ENSG00000274276
ENSG00000274642
ENSG00000275464
ENSG00000275895
ENSG00000276076
ENSG00000277270
ENSG00000279159
ENSG00000279369
ENSG00000280128
ENSG00000280195
ENSG00000280285
ENSG00000283078
ENSG00000285578
ENSG00000287197
ENSG00000287215
ENSG00000287817
ENSG00000289552
EPAS1
EPB41L4A
EPHA2
EPHX4
EPRS1
ERGIC2
ERI1
ERICD
ERLIN1
ESF1
ETV5
EXOC2
EXOC3
EXT1
EXTL1
EZR
F13A1
FA2H
FABP3
FADS6
FAF1
FAHD2A
FAHD2B
FAM133A
FAM149B1
FAM162B
FAM171A1
FAM171A2
FAM171B
FAM184B
FAM189A1
FAM200A
FAM204A
FAM20B
FAM3C
FAM81A
FARS2
FARSB
FASTKD2
FBXL17
FBXL4
FBXO10
FBXO30
FBXO41
FBXO42
FBXO48
FEM1C
FGD1
FHIP2B
FKBP14
FKBP3
FKRP
FLJ16779
FLOT1
FLRT3
FN3K
FNBP4
FNDC4
FNIP2
FOCAD
FOXK1
FOXK2
FOXN2
FRA10AC1
FREM3
FRRS1L
FRS3
FUCA1
FUCA2
FUNDC1
FUT9
FZD3
FZD4
GABBR2
GABRA5
GABRB1
GABRG1
GALE
GALNT18
GAR1
GAS6
GBP2
GCDH
GCKR
GCN1
GDF11
GFPT2
GGT7
GJA1
GK5
GLIS2
GLMN
GLO1
GMCL1
GNA11
GNA14
GNA15
GNAQ
GNL1
GNL2
GOLGA1
GOLGA5
GOLM1
GOLPH3L
GOT1
GPATCH3
GPBP1L1
GPCPD1
GPR137B
GPR153
GPR22
GPR34
GPR37
GPR85
GPRASP1
GRID1
GRIK4
GRK3
GRPEL1
GTF2E2
GTF2F1
GTF2F2
GTF3A
GTF3C6
GUF1
HARBI1
HAT1
HDAC3
HDGFL3
HEATR3
HEATR5B
HECA
HEG1
HERC1
HERC2
HERPUD2
HFM1
HGD
HHATL
HIBADH
HID1
HIF1AN
HINT3
HIP1R
HMGCS1
HMGN5
HOOK3
HPCA
HPF1
HPGDS
HSBP1L1
HSD17B8
HSF2BP
HSP90AB1
HSPA12B
HSPA13
HSPA1B
HSPBAP1
HSPBP1
HTATSF1
ICE1
ICMT
IDH1
IFT57
IGDCC3
IGHG1
IGSF22
IL18R1
INA
INO80
INSIG2
INTS10
INTS13
INTS8
IP6K3
IPO9
IRGQ
ITGA8
ITGAE
ITGB5
IWS1
IZUMO1
JAG1
JAK2
JCAD
JMY
JUN
JUND
KAT2B
KATNAL1
KATNB1
KATNBL1
KATNIP
KBTBD2
KCNB1
KCNH3
KCNK1
KCTD18
KCTD3
KDM3A
KDM5A
KDR
KHDRBS2
KHK
KIF1C
KIF3C
KIF5B
KIN
KLF12
KLF15
KLHL18
KLHL20
KLHL29
KPNA1
KPNA3
KPTN
KRT10-AS1
KRT7
KRTAP5-AS1
L3MBTL2
LAMA1
LAMA5
LAMC1
LAMP1
LANCL2
LATS2
LCAT
LDLRAP1
LETM1
LGI2
LHFPL4
LHFPL6
LIFR
LIN7A
LINC01299
LINC02433
LINC02668
LINC02767
LINC02953
LIPE
LIX1
LMAN1
LMBR1
LMBRD2
LNX2
LPAR1
LPAR6
LPCAT1
LPCAT2
LPCAT3
LPCAT4
LPGAT1
LRFN1
LRP1B
LRP4
LRPAP1
LRRC2
LRRC43
LRRN3
LRRTM3
LRTM2
LSG1
LYAR
LZIC
MAMDC2
MAML1
MAN1A1
MAN1A2
MAOB
MAP10
MAP1B
MAP2K2
MAP3K2
MAP4K5
MARCHF11
MAU2
MBD6
MBOAT2
MCAM
MCM3AP
MCUB
MCUR1
MDN1
ME1
MEAK7
MED10
MED14
MEGF9
MESD
METAP1D
METTL18
METTL21C
METTL3
MFAP1
MFN1
MFSD14B
MGAT5
MICALL2
MICU2
MICU3
MIOS
MIPEP
MLC1
MLF2
MMP24
MMUT
MNS1
MORF4L2
MPHOSPH8
MPLKIP
MPP7
MPPED1
MRM3
MRPL13
MRPL38
MRPS10
MRPS14
MRPS31
MSANTD4
MSI1
MSRB2
MT-ATP6
MTBP
MTCH2
MTCO1P12
MTERF2
MTF1
MTFMT
MTG2
MTHFD2L
MTMR6
MTPAP
MTREX
MTSS2
MVD
MXD4
MYO1E
MYO1F
MYO5C
MZT1
MZT2A
N4BP1
NAA25
NACC2
NAGA
NAP1L5
NAPEPLD
NARS1
NBPF12
NCAN
NCAPD2
NCBP3
NCOA2
NCR3LG1
NDC1
NDFIP1
NDUFA4
NDUFA8
NDUFS4
NEFL
NENF
NEURL1
NGB
NHLRC2
NID2
NIM1K
NIPSNAP3A
NKAP
NMRAL1
NNMT
NOA1
NOB1
NOC2L
NOC3L
NOD1
NOM1
NOMO1
NOP56
NOP58
NORAD
NOTCH4
NOTUM
NPAS2
NPC1
NPTX2
NPTXR
NR1D1
NRAV
NRIP1
NSUN3
NSUN6
NT5DC1
NT5DC3
NUAK1
NUBPL
NUCKS1
NUDC
NUDCD3
NUDT15
NUDT3
NUFIP1
NUP210
NUP37
NUP50-DT
NYNRIN
OBI1
ODAD4
ODC1
OMD
OMG
OPN1SW
OPN3
ORC2
OSBP
OSGEP
OTUD7B
OTULIN
P2RX7
P2RY13
P2RY14
P3H4
PACSIN3
PAIP2B
PAK2
PAK5
PAPSS1
PARG
PARP4
PATL1
PAWR
PBX4
PCBD1
PCGF5
PCIF1
PCNX3
PCSK7
PDCD7
PDCL
PDGFRB
PDK4
PDLIM1
PDSS1
PDZD2
PDZD8
PECAM1
PELI1
PEX3
PGAM1
PGBD1
PGM2L1
PHAX
PHF20
PHKA2
PHYHIP
PI16
PI4KA
PIGW
PIK3C2A
PIK3R4
PINK1
PIP4K2B
PIR
PITPNA
PJA2
PKD1P5
PKDCC
PLEKHA3
PLEKHH1
PLK3
PLOD3
PLPBP
PLPP4
PLPPR1
PLS1
PLXNA2
PMVK
PNMA2
PNO1
PODXL2
POGLUT1
POGLUT2
POLE4
POLG2
POLN
POLR1F
POLR2G
PPAT
PPID
PPM1E
PPM1G
PPM1H
PPP1R10
PPP1R13B
PPP1R13L
PPP2R2D
PPP2R5B
PPP6R1
PPTC7
PRADC1
PRAM1
PRDM4
PREX1
PRICKLE1
PRKAA2
PRKAR1B
PRKCI
PRKRIP1
PRKX
PRMT9
PROSER2-AS1
PRPF18
PRPF39
PRRC2A
PRSS12
PSAP
PSD2
PSMB1
PSMB3
PSMB7
PSMD14
PTDSS2
PTGIS
PTPN4
PTPN9
PUM2
PUM3
PUS7
PYGB
QRICH1
QTRT1
RAB10
RAB12
RAB14
RAB21
RAB23
RAB31
RAB3C
RAB40C
RAB4A-AS1
RABGAP1
RAD1
RAD21
RADIL
RALGAPA2
RANBP9
RANGAP1
RAP1A
RAPGEF4-AS1
RASA2
RASIP1
RASSF2
RBKS
RBL2
RBM17
RBM18
RBM19
RCBTB1
RCC2
RCOR2
RDH14
RECK
RECQL
REEP3
REM1
RENO1
RFTN2
RFX5
RGS7BP
RHBDD3
RHCG
RIBC2
RIMKLA
RING1
RINT1
RIOX1
RLBP1
RLIM
RMDN3
RND1
RNF103
RNF115
RNF126
RNF139
RNF144A
RNF144B
RNF149
RNF168
RNF169
RNF175
RNF19A
RNF207
RNF220
RNF6
RNFT1
ROCK1
ROPN1L
RPAP2
RPL21P16
RPL27
RPL6
RPL7L1
RPS14
RPS6KL1
RRAD
RSL1D1
RSRC2
RTCB
RTF1
RWDD2B
RXYLT1
S100PBP
S1PR1-DT
SAFB2
SAMD9L
SAP30
SARM1
SASH1
SASS6
SCAMP2
SCAP
SCG2
SCRG1
SDCCAG8
SDF2
SDHB
SDK2
SDS
SEC14L5
SEC22B
SEC23IP
SEC31B
SEC62
SEC63
SELENOO
SEMA3A
SEMA3C
SEPTIN7-DT
SERINC1
SERINC3
SERP2
SERPINB1
SERPINI1
SETX
SF3B6
SFT2D1
SFXN4
SGCB
SGTB
SH3BP5L
SH3RF1
SHARPIN
SHC2
SHISA4
SIGLEC1
SIK2
SIRT4
SIRT7
SKAP2
SLC12A7
SLC15A4
SLC16A14
SLC16A8
SLC17A5
SLC17A6
SLC1A1
SLC20A1
SLC23A2
SLC24A3
SLC25A15
SLC25A33
SLC25A37
SLC25A42
SLC25A51
SLC26A11
SLC2A12
SLC2A3
SLC30A1
SLC30A3
SLC30A4
SLC30A7
SLC30A9
SLC31A1
SLC37A1
SLC39A10
SLC40A1
SLC41A1
SLC6A12
SLC7A1
SLC7A4
SLC7A6OS
SLC9A9
SLCO4A1
SLF1
SLITRK5
SLU7
SLX4
SMAD5
SMARCA5
SMARCC1
SMC3
SMC5
SMC6
SMG5
SMU1
SMURF2
SMYD2
SMYD4
SNAPC4
SND1
SNHG28
SNRNP200
SNRPA1
SNRPB2
SNTB2
SNUPN
SNX22
SNX29
SNX4
SOCS5
SP2
SPARC
SPART
SPON1
SPON2
SPOP
SPPL3
SPRED1
SPSB3
SPTBN5
SPTLC2
SRBD1
SREK1IP1
SRFBP1
SRM
SRPRB
SRRD
SRSF9
SSB
ST18
ST3GAL1
ST3GAL2
ST6GALNAC4
ST6GALNAC5
ST8SIA3
ST8SIA6
STAM2
STARD7
STARD7-AS1
STK17A
STK38
STK38L
STKLD1
STT3B
STX12
STX17
STXBP3
SUDS3
SULT1B1
SUPV3L1
SVBP
SVIP
SVOP
SYCP2
SYNDIG1
SYT3
SYT9
TADA1
TAF1D
TAF4
TANC1
TAPT1
TARBP1
TASP1
TCERG1L
TCF7L1
TCP11L1
TDRD7
TEC
TECPR1
TEX26
TF
TFB1M
TFDP1
TFIP11
TGDS
TGFBRAP1
TGM2
THAP8
THAP9
THNSL1
THOC5
THUMPD1
THUMPD2
TIGD6
TIMM22
TIMM44
TIPIN
TLE1
TLL2
TLN1
TM7SF3
TM9SF2
TM9SF3
TMEM131
TMEM168
TMEM184B
TMEM198
TMEM221
TMEM248
TMEM38A
TMEM39A
TMEM39B
TMEM62
TMEM65
TMEM72-AS1
TMEM74
TMSB4X
TMX4
TNKS2
TOMM70
TOP3A
TOR1B
TP53INP2
TPMT
TPST1
TPST2
TRAF6
TRAPPC12
TRAPPC2B
TRAPPC9
TRHDE
TRIM14
TRIM26
TRIM38
TRIM44
TRIP11
TRIP4
TRMT10A
TRMT1L
TRNAU1AP
TRUB1
TSPAN12
TSPAN33
TSPYL2
TSTD2
TTC16
TTC19
TTC27
TTC5
TTC7B
TTI1
TTL
TUBE1
TVP23A
TXLNA
TXNDC15
TYW1
TYW5
UBA7
UBAC1
UBE2J1
UBE2M
UBE2O
UBL3
UBQLN2
UBR3
UBXN2A
UBXN2B
UBXN4
UFL1
UFSP2
UGCG
UGDH-AS1
UGT8
UHRF1BP1
UNC93B1
UPF2
UPF3AP1
UQCRC1
URB1
USP1
USP20
USP24
USP34
UST
VASN
VASP
VAT1L
VDAC1
VEZT
VMP1
VPS25
VPS26B
VPS72
VSIR
VSNL1
VWA7
VWF
WAPL
WASF1
WASH8P
WASHC1
WASL
WBP4
WDFY3
WDR11
WDR12
WDR45B
WDR46
WDR82
WHAMM
WNT4
WRN
WWC3
WWTR1
XAB2
XK
XPA
XPO4
XPO5
XPOT
XRCC5
XRN2
YEATS2
YIPF4
YJU2
YJU2B
YWHAB
YWHAQ
ZBED5
ZBED8
ZBTB22
ZBTB41
ZBTB46
ZBTB48
ZC3H6
ZC3H8
ZCCHC18
ZCCHC4
ZCCHC9
ZDHHC11B
ZDHHC17
ZDHHC2
ZDHHC21
ZDHHC4
ZER1
ZFAND5
ZFHX2
ZFP69
ZFP82
ZFR
ZFYVE16
ZKSCAN2
ZKSCAN5
ZMIZ1
ZMYM1
ZMYND12
ZNF117
ZNF154
ZNF214
ZNF219
ZNF234
ZNF25
ZNF251
ZNF260
ZNF271P
ZNF273
ZNF280C
ZNF287
ZNF322
ZNF330
ZNF335
ZNF337
ZNF350
ZNF362
ZNF366
ZNF383
ZNF385D
ZNF395
ZNF454
ZNF485
ZNF496
ZNF510
ZNF516
ZNF518B
ZNF536
ZNF542P
ZNF558
ZNF582
ZNF583
ZNF594
ZNF594-DT
ZNF622
ZNF654
ZNF658
ZNF672
ZNF708
ZNF710
ZNF727
ZNF736
ZNF740
ZNF770
ZNF790
ZNF800
ZNF862
ZNHIT1
ZRANB1
ZSCAN16
ZZEF1
