# Supplementary material for: A Human-specific Protein Regulated by Alternative Polyadenylation Shapes Uniqueness of Human Brain Development
Source: Genomics Proteomics Bioinformatics. 2025 Dec 13;23(6):qzaf125. doi: 10.1093/gpbjnl/qzaf125 (PMC13197124; doi:10.1093/gpbjnl/qzaf125)
Supplement: qzaf125_Supplementary_Data [file qzaf125_supplementary_data.zip › Table S4.xlsx]

## Sheet: Sheet 1
Table S4 The ORF_PAU of 136 orthologous genes across three species
Note: ORF_PAU, the usage of ORF-containing PA sites. For each gene, the Type column represents the conservation of the ORF_disrupting APA events (ORF_PAU < 1) across three species. "Human_specific": detected exclusively in humans; "HR_shared": shared between humans and rhesus macauqes; "HM_shared": shared between humans and mice.
Gene name	ORF_PAU_human	ORF_PAU_rhesus	ORF_PAU_mouse	Type
FBXO10	0.0434783	1	1	Human_specific
MAN1A2	0.0874317	1	1	Human_specific
SREK1IP1	0.225532	1	1	Human_specific
EIF5B	0.267442	1	1	Human_specific
TUBE1	0.493506	1	1	Human_specific
RPL27	0.560606	1	1	Human_specific
CRLF3	0.605263	1	1	Human_specific
DNAJC18	0.734082	1	1	Human_specific
NOP58	0.784922	1	1	Human_specific
HDAC3	0.787097	1	1	Human_specific
LPGAT1	0.8	1	1	Human_specific
SLC7A1	0.807692	1	1	Human_specific
MFN1	0.826087	1	1	Human_specific
NUCKS1	0.827586	1	1	Human_specific
WDR11	0.844444	1	1	Human_specific
PCSK7	0.846154	1	1	Human_specific
LSG1	0.865854	1	1	Human_specific
SUPV3L1	0.878571	1	1	Human_specific
SLC30A9	0.878941	1	1	Human_specific
DELE1	0.883516	1	1	Human_specific
C12orf4	0.897959	1	1	Human_specific
FAM20B	0.9	1	1	Human_specific
COMMD8	0.900966	1	1	Human_specific
KLHL20	0.901235	1	1	Human_specific
WDR82	0.904762	1	1	Human_specific
DZIP3	0.905109	1	1	Human_specific
WBP4	0.905882	1	1	Human_specific
NOA1	0.907285	1	1	Human_specific
SMG5	0.911972	1	1	Human_specific
TRAPPC9	0.917969	1	1	Human_specific
MRM3	0.925926	1	1	Human_specific
C17orf75	0.928367	1	1	Human_specific
TGFBRAP1	0.932584	1	1	Human_specific
FBXO42	0.935933	1	1	Human_specific
SH3BP5L	0.939394	1	1	Human_specific
METTL3	0.941309	1	1	Human_specific
PRPF39	0.94403	1	1	Human_specific
RMDN3	0.944248	1	1	Human_specific
SLITRK5	0.944444	1	1	Human_specific
SLC17A5	0.948718	1	1	Human_specific
RABGAP1	0.951049	1	1	Human_specific
PI4KA	0.953402	1	1	Human_specific
FARS2	0.953782	1	1	Human_specific
SEC22B	0.954459	1	1	Human_specific
TFIP11	0.955319	1	1	Human_specific
DHRS1	0.957447	1	1	Human_specific
SAFB2	0.958502	1	1	Human_specific
TECPR1	0.960352	1	1	Human_specific
MBD6	0.966667	1	1	Human_specific
UFL1	0.966667	1	1	Human_specific
HERPUD2	0.968	1	1	Human_specific
UFSP2	0.969194	1	1	Human_specific
XAB2	0.969534	1	1	Human_specific
NOC2L	0.970883	1	1	Human_specific
PJA2	0.972954	1	1	Human_specific
ZRANB1	0.974026	1	1	Human_specific
ARHGAP1	0.974318	1	1	Human_specific
TRIM44	0.975	1	1	Human_specific
SEC31B	0.976378	1	1	Human_specific
ZER1	0.976529	1	1	Human_specific
RINT1	0.977941	1	1	Human_specific
COG1	0.980241	1	1	Human_specific
B4GALT3	0.982669	1	1	Human_specific
APMAP	0.987479	1	1	Human_specific
VPS72	0.987637	1	1	Human_specific
SPART	0.988889	1	1	Human_specific
RBM17	0.989071	1	1	Human_specific
ZBTB48	0.98917	1	1	Human_specific
PECAM1	0.989967	1	1	Human_specific
HINT3	0.989975	1	1	Human_specific
DNAJB4	0.990066	1	1	Human_specific
BCAS2	0.990411	1	1	Human_specific
ZFR	0.990566	1	1	Human_specific
RTCB	0.991537	1	1	Human_specific
UBL3	0.991724	1	1	Human_specific
SVBP	0.991786	1	1	Human_specific
ARG2	0.992337	1	1	Human_specific
LZIC	0.992481	1	1	Human_specific
GCDH	0.992606	1	1	Human_specific
IWS1	0.992908	1	1	Human_specific
GOLGA5	0.993031	1	1	Human_specific
SF3B6	0.993215	1	1	Human_specific
RANGAP1	0.993337	1	1	Human_specific
USP20	0.993506	1	1	Human_specific
CACTIN	0.993808	1	1	Human_specific
NARS1	0.993939	1	1	Human_specific
PSAP	0.994017	1	1	Human_specific
FUNDC1	0.994413	1	1	Human_specific
GRPEL1	0.994863	1	1	Human_specific
EEF2	0.995653	1	1	Human_specific
PSMB7	0.995678	1	1	Human_specific
SLC20A1	0.995825	1	1	Human_specific
SERP2	0.995902	1	1	Human_specific
AP5Z1	0.996705	1	1	Human_specific
PDCL	0.996737	1	1	Human_specific
GALE	0.996815	1	1	Human_specific
PAPSS1	0.997368	1	1	Human_specific
ZNF622	0.997464	1	1	Human_specific
POLR2G	0.997478	1	1	Human_specific
MRPL38	0.997526	1	1	Human_specific
VMP1	0.997978	1	1	Human_specific
PMVK	0.998122	1	1	Human_specific
COPG1	0.998442	1	1	Human_specific
NDUFS4	0.99863	1	1	Human_specific
MLF2	0.998652	1	1	Human_specific
HSP90AB1	0.998778	1	1	Human_specific
ARF5	0.999356	1	1	Human_specific
ZNF271P	0.2825	0.873786	1	HR_shared
MPHOSPH8	0.474255	0.557522	1	HR_shared
PHF20	0.58427	0.5	1	HR_shared
FNBP4	0.630631	0.96	1	HR_shared
PRDM4	0.75	0.586826	1	HR_shared
MRPS14	0.924681	0.969072	1	HR_shared
UBE2O	0.944444	0.5	1	HR_shared
BPGM	0.971037	0.994937	1	HR_shared
TOMM70	0.971631	0.96978	1	HR_shared
QRICH1	0.97377	0.981785	1	HR_shared
RFX5	0.97619	0.988971	1	HR_shared
EIF5	0.980916	0.939661	1	HR_shared
ST3GAL2	0.982456	0.923077	1	HR_shared
UBQLN2	0.982759	0.941176	1	HR_shared
JUN	0.986755	0.982456	1	HR_shared
RAB10	0.992652	0.995105	1	HR_shared
EIF3D	0.995008	0.987324	1	HR_shared
CLIP3	0.995187	0.998579	1	HR_shared
GTF3A	0.997597	0.989071	1	HR_shared
CWC15	0.998122	0.965686	1	HR_shared
GOLM1	0.998302	0.989247	1	HR_shared
ZNHIT1	0.999144	0.972093	1	HR_shared
SLC41A1	0.902778	1	0.996558	HM_shared
PCIF1	0.92797	1	0.88204	HM_shared
GPRASP1	0.975309	1	0.984265	HM_shared
WASF1	0.983917	1	0.999104	HM_shared
MRPS31	0.985401	1	0.988506	HM_shared
SERINC3	0.996221	1	0.99756	HM_shared
SAP30	0.996678	1	0.989247	HM_shared
