# Supplementary material for: A Human-specific Protein Regulated by Alternative Polyadenylation Shapes Uniqueness of Human Brain Development
Source: Genomics Proteomics Bioinformatics. 2025 Dec 13;23(6):qzaf125. doi: 10.1093/gpbjnl/qzaf125 (PMC13197124; doi:10.1093/gpbjnl/qzaf125)
Supplement: qzaf125_Supplementary_Data [file qzaf125_supplementary_data.zip › Table S5.xlsx]

## Sheet: Sheet 1
Table S5 332 PA sites disrupting ORFs of 136 human genes and their orthologous ORF-disrupting sites in macaques and mice
Note: ORF, open reading frame; PAU, PA site usage; PAS, polyadenylation site.
Gene name	PAS_human	Count_human	PAU_human	PAS_rhesus	Count_rhesus	PAU_rhesus	PAS_mouse	Count_mouse	PAU_mouse	Type
MAN1A2	MAN1A2:chr1:117420649-117420650:+	124	0.677596							Human_specific
EIF5B	EIF5B:chr2:99363862-99363863:+	326	0.631783							Human_specific
SREK1IP1	SREK1IP1:chr5:64724537-64724538:-	142	0.604255							Human_specific
ZNF271P	ZNF271P:chr18:35306317-35306318:+	190	0.475							Human_specific
RPL27	RPL27:chr17:43000244-43000245:+	26	0.393939							Human_specific
FBXO10	FBXO10:chr9:37520544-37520545:-	17	0.369565							Human_specific
TUBE1	TUBE1:chr6:112076276-112076277:-	56	0.363636							Human_specific
CRLF3	CRLF3:chr17:30803814-30803815:-	40	0.263158							Human_specific
FNBP4	FNBP4:chr11:47728870-47728871:-	26	0.234234							Human_specific
NOP58	NOP58:chr2:202303056-202303057:+	97	0.215078							Human_specific
HDAC3	HDAC3:chr5:141624862-141624863:-	30	0.193548							Human_specific
MFN1	MFN1:chr3:179368315-179368316:+	8	0.173913							Human_specific
LPGAT1	LPGAT1:chr1:211792730-211792731:-	9	0.163636							Human_specific
SREK1IP1	SREK1IP1:chr5:64741062-64741063:-	36	0.153191							Human_specific
FBXO10	FBXO10:chr9:37522346-37522347:-	7	0.152174							Human_specific
MPHOSPH8	MPHOSPH8:chr13:19650409-19650410:+	53	0.143631							Human_specific
NUCKS1	NUCKS1:chr1:205719611-205719612:-	7	0.12069							Human_specific
SLC7A1	SLC7A1:chr13:29516562-29516563:-	3	0.115385							Human_specific
DNAJC18	DNAJC18:chr5:139436539-139436540:-	30	0.11236							Human_specific
MAN1A2	MAN1A2:chr1:117442325-117442326:+	19	0.103825							Human_specific
C12orf4	C12orf4:chr12:4532106-4532107:-	10	0.102041							Human_specific
FAM20B	FAM20B:chr1:179050657-179050658:+	2	0.1							Human_specific
WDR82	WDR82:chr3:52266956-52266957:-	2	0.0952381							Human_specific
SUPV3L1	SUPV3L1:chr10:69193260-69193261:+	26	0.0928571							Human_specific
SMG5	SMG5:chr1:156273739-156273740:-	50	0.0880282							Human_specific
SLC30A9	SLC30A9:chr4:42078907-42078908:+	69	0.0870113							Human_specific
FBXO10	FBXO10:chr9:37535365-37535366:-	4	0.0869565							Human_specific
FBXO10	FBXO10:chr9:37515591-37515592:-	4	0.0869565							Human_specific
CRLF3	CRLF3:chr17:30803294-30803295:-	13	0.0855263							Human_specific
WDR11	WDR11:chr10:120879218-120879219:+	11	0.0814815							Human_specific
DNAJC18	DNAJC18:chr5:139419066-139419067:-	21	0.0786517							Human_specific
TUBE1	TUBE1:chr6:112077684-112077685:-	12	0.0779221							Human_specific
COMMD8	COMMD8:chr4:47458744-47458745:-	32	0.0772947							Human_specific
SLC7A1	SLC7A1:chr13:29522359-29522360:-	2	0.0769231							Human_specific
SLC41A1	SLC41A1:chr1:205807673-205807674:-	11	0.0763889							Human_specific
MAN1A2	MAN1A2:chr1:117414831-117414832:+	13	0.0710383							Human_specific
TGFBRAP1	TGFBRAP1:chr2:105296783-105296784:-	6	0.0674157							Human_specific
FBXO10	FBXO10:chr9:37520339-37520340:-	3	0.0652174							Human_specific
FBXO10	FBXO10:chr9:37535989-37535990:-	3	0.0652174							Human_specific
MPHOSPH8	MPHOSPH8:chr13:19661194-19661195:+	23	0.0623306							Human_specific
LSG1	LSG1:chr3:194657479-194657480:-	5	0.0609756							Human_specific
SH3BP5L	SH3BP5L:chr1:248816033-248816034:-	2	0.0606061							Human_specific
MPHOSPH8	MPHOSPH8:chr13:19671131-19671132:+	22	0.0596206							Human_specific
METTL3	METTL3:chr14:21502034-21502035:-	26	0.0586907							Human_specific
C17orf75	C17orf75:chr17:32334650-32334651:-	20	0.0573066							Human_specific
RMDN3	RMDN3:chr15:40750237-40750238:-	79	0.0557516							Human_specific
PRDM4	PRDM4:chr12:107758267-107758268:-	2	0.0555556							Human_specific
UBE2O	UBE2O:chr17:76395373-76395374:-	7	0.0555556							Human_specific
SLITRK5	SLITRK5:chr13:87676620-87676621:+	2	0.0555556							Human_specific
DELE1	DELE1:chr5:141935480-141935481:+	24	0.0527473							Human_specific
NUCKS1	NUCKS1:chr1:205719553-205719554:-	3	0.0517241							Human_specific
EIF5B	EIF5B:chr2:99361819-99361820:+	26	0.0503876							Human_specific
MRM3	MRM3:chr17:784066-784067:+	19	0.0502646							Human_specific
LSG1	LSG1:chr3:194642116-194642117:-	4	0.0487805							Human_specific
DNAJC18	DNAJC18:chr5:139435732-139435733:-	13	0.0486891							Human_specific
PRPF39	PRPF39:chr14:45095826-45095827:+	13	0.0485075							Human_specific
NOA1	NOA1:chr4:56963930-56963931:-	7	0.0463576							Human_specific
PCSK7	PCSK7:chr11:117216456-117216457:-	13	0.0454545							Human_specific
RPL27	RPL27:chr17:43000372-43000373:+	3	0.0454545							Human_specific
WDR11	WDR11:chr10:120862693-120862694:+	6	0.0444444							Human_specific
MAN1A2	MAN1A2:chr1:117402417-117402418:+	8	0.0437158							Human_specific
FBXO10	FBXO10:chr9:37513585-37513586:-	2	0.0434783							Human_specific
FBXO10	FBXO10:chr9:37529853-37529854:-	2	0.0434783							Human_specific
FBXO10	FBXO10:chr9:37521091-37521092:-	2	0.0434783							Human_specific
MPHOSPH8	MPHOSPH8:chr13:19648384-19648385:+	16	0.0433604							Human_specific
DHRS1	DHRS1:chr14:24294154-24294155:-	2	0.0425532							Human_specific
TECPR1	TECPR1:chr7:98219996-98219997:-	9	0.0396476							Human_specific
TRAPPC9	TRAPPC9:chr8:140024003-140024004:-	10	0.0390625							Human_specific
TFIP11	TFIP11:chr22:26495298-26495299:-	18	0.0382979							Human_specific
SEC22B	SEC22B:chr1:120157291-120157292:-	20	0.0379507							Human_specific
KLHL20	KLHL20:chr1:173734423-173734424:+	3	0.037037							Human_specific
KLHL20	KLHL20:chr1:173766639-173766640:+	3	0.037037							Human_specific
DZIP3	DZIP3:chr3:108648118-108648119:+	5	0.0364964							Human_specific
LPGAT1	LPGAT1:chr1:211783268-211783269:-	2	0.0363636							Human_specific
RABGAP1	RABGAP1:chr9:123026533-123026534:+	5	0.034965							Human_specific
MBD6	MBD6:chr12:57527469-57527470:+	5	0.0333333							Human_specific
NOA1	NOA1:chr4:56963794-56963795:-	5	0.0331126							Human_specific
EIF5B	EIF5B:chr2:99360316-99360317:+	17	0.0329457							Human_specific
CRLF3	CRLF3:chr17:30793305-30793306:-	5	0.0328947							Human_specific
TUBE1	TUBE1:chr6:112075084-112075085:-	5	0.0324675							Human_specific
HERPUD2	HERPUD2:chr7:35694273-35694274:-	4	0.032							Human_specific
PCSK7	PCSK7:chr11:117225074-117225075:-	9	0.0314685							Human_specific
WBP4	WBP4:chr13:41063067-41063068:+	8	0.0313725							Human_specific
FBXO42	FBXO42:chr1:16255352-16255353:-	11	0.0306407							Human_specific
XAB2	XAB2:chr19:7625498-7625499:-	17	0.0304659							Human_specific
WDR11	WDR11:chr10:120878516-120878517:+	4	0.0296296							Human_specific
FARS2	FARS2:chr6:5613319-5613320:+	7	0.0294118							Human_specific
PCSK7	PCSK7:chr11:117228633-117228634:-	8	0.027972							Human_specific
NOC2L	NOC2L:chr1:958083-958084:-	58	0.027685							Human_specific
FNBP4	FNBP4:chr11:47727267-47727268:-	3	0.027027							Human_specific
ZRANB1	ZRANB1:chr10:124974549-124974550:+	2	0.025974							Human_specific
SLC17A5	SLC17A5:chr6:73599635-73599636:-	2	0.025641							Human_specific
SLC17A5	SLC17A5:chr6:73638070-73638071:-	2	0.025641							Human_specific
TRIM44	TRIM44:chr11:35685335-35685336:+	3	0.025							Human_specific
KLHL20	KLHL20:chr1:173768027-173768028:+	2	0.0246914							Human_specific
PCSK7	PCSK7:chr11:117213976-117213977:-	7	0.0244755							Human_specific
LSG1	LSG1:chr3:194648098-194648099:-	2	0.0243902							Human_specific
SEC31B	SEC31B:chr10:100494844-100494845:-	3	0.023622							Human_specific
RINT1	RINT1:chr7:105565510-105565511:+	3	0.0220588							Human_specific
DZIP3	DZIP3:chr3:108629112-108629113:+	3	0.0218978							Human_specific
DZIP3	DZIP3:chr3:108634971-108634972:+	3	0.0218978							Human_specific
COMMD8	COMMD8:chr4:47457951-47457952:-	9	0.0217391							Human_specific
SLC41A1	SLC41A1:chr1:205810487-205810488:-	3	0.0208333							Human_specific
PI4KA	PI4KA:chr22:20763459-20763460:-	28	0.0207101							Human_specific
UFL1	UFL1:chr6:96540838-96540839:+	3	0.02							Human_specific
DELE1	DELE1:chr5:141934176-141934177:+	9	0.0197802							Human_specific
WBP4	WBP4:chr13:41064655-41064656:+	5	0.0196078							Human_specific
TUBE1	TUBE1:chr6:112077754-112077755:-	3	0.0194805							Human_specific
HDAC3	HDAC3:chr5:141632040-141632041:-	3	0.0193548							Human_specific
MRM3	MRM3:chr17:783922-783923:+	7	0.0185185							Human_specific
SAFB2	SAFB2:chr19:5591295-5591296:-	18	0.0182186							Human_specific
FNBP4	FNBP4:chr11:47731832-47731833:-	2	0.018018							Human_specific
FNBP4	FNBP4:chr11:47736643-47736644:-	2	0.018018							Human_specific
FNBP4	FNBP4:chr11:47736719-47736720:-	2	0.018018							Human_specific
PI4KA	PI4KA:chr22:20759423-20759424:-	23	0.0170118							Human_specific
FARS2	FARS2:chr6:5431807-5431808:+	4	0.0168067							Human_specific
MAN1A2	MAN1A2:chr1:117423694-117423695:+	3	0.0163934							Human_specific
WBP4	WBP4:chr13:41076237-41076238:+	4	0.0156863							Human_specific
COG1	COG1:chr17:73207799-73207800:+	14	0.0153677							Human_specific
DNAJC18	DNAJC18:chr5:139436106-139436107:-	4	0.0149813							Human_specific
DZIP3	DZIP3:chr3:108652116-108652117:+	2	0.0145985							Human_specific
UFSP2	UFSP2:chr4:185407068-185407069:-	6	0.014218							Human_specific
TOMM70	TOMM70:chr3:100377316-100377317:-	2	0.0141844							Human_specific
PCSK7	PCSK7:chr11:117228096-117228097:-	4	0.013986							Human_specific
RABGAP1	RABGAP1:chr9:123070632-123070633:+	2	0.013986							Human_specific
FBXO42	FBXO42:chr1:16254956-16254957:-	5	0.0139276							Human_specific
FBXO42	FBXO42:chr1:16295771-16295772:-	5	0.0139276							Human_specific
MPHOSPH8	MPHOSPH8:chr13:19650081-19650082:+	5	0.0135501							Human_specific
MPHOSPH8	MPHOSPH8:chr13:19647669-19647670:+	5	0.0135501							Human_specific
ZER1	ZER1:chr9:128750275-128750276:-	19	0.0135135							Human_specific
UFL1	UFL1:chr6:96539852-96539853:+	2	0.0133333							Human_specific
NOA1	NOA1:chr4:56973160-56973161:-	2	0.013245							Human_specific
DELE1	DELE1:chr5:141933880-141933881:+	6	0.0131868							Human_specific
CRLF3	CRLF3:chr17:30803221-30803222:-	2	0.0131579							Human_specific
TUBE1	TUBE1:chr6:112079169-112079170:-	2	0.012987							Human_specific
SLC30A9	SLC30A9:chr4:42060524-42060525:+	10	0.0126103							Human_specific
APMAP	APMAP:chr20:24968889-24968890:-	30	0.0125209							Human_specific
VPS72	VPS72:chr1:151184603-151184604:-	9	0.0123626							Human_specific
GPRASP1	GPRASP1:chrX:102654381-102654382:+	3	0.0123457							Human_specific
WBP4	WBP4:chr13:41068620-41068621:+	3	0.0117647							Human_specific
TRAPPC9	TRAPPC9:chr8:140449994-140449995:-	3	0.0117188							Human_specific
PJA2	PJA2:chr5:109378324-109378325:-	16	0.0113879							Human_specific
DNAJC18	DNAJC18:chr5:139419117-139419118:-	3	0.011236							Human_specific
DELE1	DELE1:chr5:141934994-141934995:+	5	0.010989							Human_specific
DELE1	DELE1:chr5:141935545-141935546:+	5	0.010989							Human_specific
MPHOSPH8	MPHOSPH8:chr13:19650514-19650515:+	4	0.0108401							Human_specific
ZBTB48	ZBTB48:chr1:6582300-6582301:+	3	0.0108303							Human_specific
PCSK7	PCSK7:chr11:117222601-117222602:-	3	0.0104895							Human_specific
MRPS14	MRPS14:chr1:175018291-175018292:-	9	0.0104287							Human_specific
PECAM1	PECAM1:chr17:64358136-64358137:-	3	0.0100334							Human_specific
ARHGAP1	ARHGAP1:chr11:46693423-46693424:-	6	0.00963082							Human_specific
UFSP2	UFSP2:chr4:185402262-185402263:-	4	0.00947867							Human_specific
SAFB2	SAFB2:chr19:5611649-5611650:-	9	0.00910931							Human_specific
C17orf75	C17orf75:chr17:32333205-32333206:-	3	0.00859599							Human_specific
SREK1IP1	SREK1IP1:chr5:64736407-64736408:-	2	0.00851064							Human_specific
SREK1IP1	SREK1IP1:chr5:64752170-64752171:-	2	0.00851064							Human_specific
SVBP	SVBP:chr1:42812090-42812091:-	4	0.00821355							Human_specific
MPHOSPH8	MPHOSPH8:chr13:19648203-19648204:+	3	0.00813008							Human_specific
SAFB2	SAFB2:chr19:5600219-5600220:-	8	0.00809717							Human_specific
WBP4	WBP4:chr13:41063572-41063573:+	2	0.00784314							Human_specific
WBP4	WBP4:chr13:41072982-41072983:+	2	0.00784314							Human_specific
TRAPPC9	TRAPPC9:chr8:140397155-140397156:-	2	0.0078125							Human_specific
TRAPPC9	TRAPPC9:chr8:140325976-140325977:-	2	0.0078125							Human_specific
TRAPPC9	TRAPPC9:chr8:139965519-139965520:-	2	0.0078125							Human_specific
TRAPPC9	TRAPPC9:chr8:140023945-140023946:-	2	0.0078125							Human_specific
ARG2	ARG2:chr14:67648454-67648455:+	2	0.00766284							Human_specific
BPGM	BPGM:chr7:134662259-134662260:+	5	0.00762195							Human_specific
BCAS2	BCAS2:chr1:114575205-114575206:-	11	0.00753425							Human_specific
LZIC	LZIC:chr1:9930415-9930416:-	2	0.0075188							Human_specific
PCIF1	PCIF1:chr20:45945390-45945391:+	8	0.00748363							Human_specific
PRPF39	PRPF39:chr14:45097194-45097195:+	2	0.00746269							Human_specific
MRPS31	MRPS31:chr13:40756872-40756873:-	4	0.00729927							Human_specific
SUPV3L1	SUPV3L1:chr10:69199075-69199076:+	2	0.00714286							Human_specific
SUPV3L1	SUPV3L1:chr10:69198708-69198709:+	2	0.00714286							Human_specific
SUPV3L1	SUPV3L1:chr10:69193767-69193768:+	2	0.00714286							Human_specific
SUPV3L1	SUPV3L1:chr10:69193403-69193404:+	2	0.00714286							Human_specific
UFSP2	UFSP2:chr4:185418296-185418297:-	3	0.007109							Human_specific
IWS1	IWS1:chr2:127503445-127503446:-	2	0.0070922							Human_specific
GOLGA5	GOLGA5:chr14:92807025-92807026:+	2	0.00696864							Human_specific
B4GALT3	B4GALT3:chr1:161172980-161172981:-	4	0.00693241							Human_specific
B4GALT3	B4GALT3:chr1:161174612-161174613:-	4	0.00693241							Human_specific
WASF1	WASF1:chr6:110107133-110107134:-	12	0.00689259							Human_specific
SF3B6	SF3B6:chr2:24074080-24074081:-	8	0.00678541							Human_specific
DNAJB4	DNAJB4:chr1:78014088-78014089:+	4	0.00662252							Human_specific
JUN	JUN:chr1:58783039-58783040:-	2	0.00662252							Human_specific
JUN	JUN:chr1:58782146-58782147:-	2	0.00662252							Human_specific
USP20	USP20:chr9:129871028-129871029:+	2	0.00649351							Human_specific
PJA2	PJA2:chr5:109378600-109378601:-	9	0.00640569							Human_specific
TFIP11	TFIP11:chr22:26495892-26495893:-	3	0.00638298							Human_specific
SLC30A9	SLC30A9:chr4:42023271-42023272:+	5	0.00630517							Human_specific
CACTIN	CACTIN:chr19:3623600-3623601:-	2	0.00619195							Human_specific
SPART	SPART:chr13:36333445-36333446:-	5	0.00617284							Human_specific
RAB10	RAB10:chr2:26110547-26110548:+	9	0.00601202							Human_specific
PI4KA	PI4KA:chr22:20798484-20798485:-	8	0.00591716							Human_specific
EIF5B	EIF5B:chr2:99363815-99363816:+	3	0.00581395							Human_specific
C17orf75	C17orf75:chr17:32334799-32334800:-	2	0.00573066							Human_specific
PCIF1	PCIF1:chr20:45937969-45937970:+	6	0.00561272							Human_specific
FUNDC1	FUNDC1:chrX:44527287-44527288:-	2	0.00558659							Human_specific
FBXO42	FBXO42:chr1:16250850-16250851:-	2	0.00557103							Human_specific
UBL3	UBL3:chr13:29777234-29777235:-	4	0.00551724							Human_specific
RBM17	RBM17:chr10:6114127-6114128:+	2	0.00546448							Human_specific
RBM17	RBM17:chr10:6105067-6105068:+	2	0.00546448							Human_specific
MPHOSPH8	MPHOSPH8:chr13:19667778-19667779:+	2	0.00542005							Human_specific
MPHOSPH8	MPHOSPH8:chr13:19647058-19647059:+	2	0.00542005							Human_specific
MPHOSPH8	MPHOSPH8:chr13:19647510-19647511:+	2	0.00542005							Human_specific
MRM3	MRM3:chr17:783758-783759:+	2	0.00529101							Human_specific
GRPEL1	GRPEL1:chr4:7061109-7061110:-	3	0.00513699							Human_specific
HINT3	HINT3:chr6:125974471-125974472:+	2	0.00501253							Human_specific
HINT3	HINT3:chr6:125976629-125976630:+	2	0.00501253							Human_specific
ZNF271P	ZNF271P:chr18:35306782-35306783:+	2	0.005							Human_specific
EIF3D	EIF3D:chr22:36525261-36525262:-	6	0.00499168							Human_specific
ARHGAP1	ARHGAP1:chr11:46685989-46685990:-	3	0.00481541							Human_specific
ARHGAP1	ARHGAP1:chr11:46691470-46691471:-	3	0.00481541							Human_specific
CLIP3	CLIP3:chr19:36031041-36031042:-	8	0.00481348							Human_specific
WASF1	WASF1:chr6:110111284-110111285:-	8	0.00459506							Human_specific
DELE1	DELE1:chr5:141934880-141934881:+	2	0.0043956							Human_specific
DELE1	DELE1:chr5:141935343-141935344:+	2	0.0043956							Human_specific
COG1	COG1:chr17:73207703-73207704:+	4	0.00439078							Human_specific
RTCB	RTCB:chr22:32400671-32400672:-	9	0.00423131							Human_specific
SLC20A1	SLC20A1:chr2:112654328-112654329:+	2	0.00417537							Human_specific
PSAP	PSAP:chr10:71820239-71820240:-	18	0.00414174							Human_specific
SERP2	SERP2:chr13:44391102-44391103:+	9	0.00409836							Human_specific
EIF5B	EIF5B:chr2:99371723-99371724:+	2	0.00387597							Human_specific
EIF5B	EIF5B:chr2:99364420-99364421:+	2	0.00387597							Human_specific
EIF5B	EIF5B:chr2:99382920-99382921:+	2	0.00387597							Human_specific
SEC22B	SEC22B:chr1:120158030-120158031:-	2	0.00379507							Human_specific
SEC22B	SEC22B:chr1:120163209-120163210:-	2	0.00379507							Human_specific
SLC30A9	SLC30A9:chr4:42060429-42060430:+	3	0.0037831							Human_specific
SLC30A9	SLC30A9:chr4:42049990-42049991:+	3	0.0037831							Human_specific
SERINC3	SERINC3:chr20:44504206-44504207:-	10	0.00377929							Human_specific
PCIF1	PCIF1:chr20:45941429-45941430:+	4	0.00374181							Human_specific
GCDH	GCDH:chr19:12893379-12893380:+	2	0.00369686							Human_specific
GCDH	GCDH:chr19:12898346-12898347:+	2	0.00369686							Human_specific
EEF2	EEF2:chr19:3981411-3981412:-	16	0.00366049							Human_specific
MRPS31	MRPS31:chr13:40756419-40756420:-	2	0.00364964							Human_specific
MRPS31	MRPS31:chr13:40766914-40766915:-	2	0.00364964							Human_specific
RANGAP1	RANGAP1:chr22:41247073-41247074:-	6	0.00363416							Human_specific
ZER1	ZER1:chr9:128732549-128732550:-	5	0.00355619							Human_specific
B4GALT3	B4GALT3:chr1:161173150-161173151:-	2	0.0034662							Human_specific
SAP30	SAP30:chr4:173373979-173373980:+	2	0.00332226							Human_specific
DNAJB4	DNAJB4:chr1:78014047-78014048:+	2	0.00331126							Human_specific
AP5Z1	AP5Z1:chr7:4785047-4785048:+	2	0.00329489							Human_specific
RTCB	RTCB:chr22:32401109-32401110:-	7	0.00329102							Human_specific
PDCL	PDCL:chr9:122823787-122823788:-	2	0.00326264							Human_specific
ARHGAP1	ARHGAP1:chr11:46679096-46679097:-	2	0.00321027							Human_specific
ARHGAP1	ARHGAP1:chr11:46693315-46693316:-	2	0.00321027							Human_specific
GALE	GALE:chr1:23798326-23798327:-	2	0.00318471							Human_specific
ZFR	ZFR:chr5:32406109-32406110:-	2	0.00314465							Human_specific
ZFR	ZFR:chr5:32404072-32404073:-	2	0.00314465							Human_specific
ZFR	ZFR:chr5:32355792-32355793:-	2	0.00314465							Human_specific
PJA2	PJA2:chr5:109343579-109343580:-	4	0.00284698							Human_specific
NARS1	NARS1:chr18:57619287-57619288:-	6	0.0027972							Human_specific
UBL3	UBL3:chr13:29770326-29770327:-	2	0.00275862							Human_specific
PAPSS1	PAPSS1:chr4:107631671-107631672:-	2	0.00263158							Human_specific
ZNF622	ZNF622:chr5:16460583-16460584:-	3	0.00253593							Human_specific
POLR2G	POLR2G:chr11:62762099-62762100:+	2	0.00252207							Human_specific
SLC30A9	SLC30A9:chr4:42030921-42030922:+	2	0.00252207							Human_specific
SLC30A9	SLC30A9:chr4:42022929-42022930:+	2	0.00252207							Human_specific
SLC30A9	SLC30A9:chr4:42023384-42023385:+	2	0.00252207							Human_specific
SPART	SPART:chr13:36304512-36304513:-	2	0.00246914							Human_specific
SPART	SPART:chr13:36326497-36326498:-	2	0.00246914							Human_specific
GTF3A	GTF3A:chr13:27433252-27433253:+	5	0.00240269							Human_specific
WASF1	WASF1:chr6:110113339-110113340:-	4	0.00229753							Human_specific
PSMB7	PSMB7:chr9:124410026-124410027:-	9	0.00216086							Human_specific
PJA2	PJA2:chr5:109378873-109378874:-	3	0.00213523							Human_specific
ZER1	ZER1:chr9:128732387-128732388:-	3	0.00213371							Human_specific
BCAS2	BCAS2:chr1:114579949-114579950:-	3	0.00205479							Human_specific
SAFB2	SAFB2:chr19:5604582-5604583:-	2	0.00202429							Human_specific
SAFB2	SAFB2:chr19:5609321-5609322:-	2	0.00202429							Human_specific
SAFB2	SAFB2:chr19:5610644-5610645:-	2	0.00202429							Human_specific
VMP1	VMP1:chr17:59773980-59773981:+	2	0.00202224							Human_specific
CWC15	CWC15:chr11:94966569-94966570:-	2	0.00187793							Human_specific
NARS1	NARS1:chr18:57615923-57615924:-	4	0.0018648							Human_specific
RANGAP1	RANGAP1:chr22:41256464-41256465:-	3	0.00181708							Human_specific
MRPL38	MRPL38:chr17:75901569-75901570:-	5	0.00176741							Human_specific
GOLM1	GOLM1:chr9:86039048-86039049:-	3	0.00169779							Human_specific
COPG1	COPG1:chr3:129266633-129266634:+	2	0.00155763							Human_specific
PI4KA	PI4KA:chr22:20758478-20758479:-	2	0.00147929							Human_specific
PI4KA	PI4KA:chr22:20745586-20745587:-	2	0.00147929							Human_specific
NOC2L	NOC2L:chr1:958270-958271:-	3	0.00143198							Human_specific
PJA2	PJA2:chr5:109378472-109378473:-	2	0.00142349							Human_specific
PJA2	PJA2:chr5:109344189-109344190:-	2	0.00142349							Human_specific
PJA2	PJA2:chr5:109378217-109378218:-	2	0.00142349							Human_specific
ZER1	ZER1:chr9:128751410-128751411:-	2	0.00142248							Human_specific
ZER1	ZER1:chr9:128734860-128734861:-	2	0.00142248							Human_specific
ZER1	ZER1:chr9:128750223-128750224:-	2	0.00142248							Human_specific
NARS1	NARS1:chr18:57610983-57610984:-	3	0.0013986							Human_specific
NDUFS4	NDUFS4:chr5:53659829-53659830:+	2	0.00136986							Human_specific
MLF2	MLF2:chr12:6751235-6751236:-	14	0.00134836							Human_specific
RAB10	RAB10:chr2:26127160-26127161:+	2	0.00133601							Human_specific
RANGAP1	RANGAP1:chr22:41260026-41260027:-	2	0.00121139							Human_specific
WASF1	WASF1:chr6:110113168-110113169:-	2	0.00114877							Human_specific
PSMB7	PSMB7:chr9:124383134-124383135:-	4	0.000960384							Human_specific
RTCB	RTCB:chr22:32391413-32391414:-	2	0.000940291							Human_specific
PMVK	PMVK:chr1:154928383-154928384:-	2	0.000938967							Human_specific
PMVK	PMVK:chr1:154931781-154931782:-	2	0.000938967							Human_specific
PSAP	PSAP:chr10:71819030-71819031:-	4	0.000920387							Human_specific
PSAP	PSAP:chr10:71819876-71819877:-	4	0.000920387							Human_specific
ZNHIT1	ZNHIT1:chr7:101222968-101222969:+	2	0.000855798							Human_specific
PSMB7	PSMB7:chr9:124410995-124410996:-	3	0.000720288							Human_specific
MRPL38	MRPL38:chr17:75904049-75904050:-	2	0.000706964							Human_specific
EEF2	EEF2:chr19:3980662-3980663:-	3	0.000686342							Human_specific
ARF5	ARF5:chr7:127591177-127591178:+	3	0.000643915							Human_specific
EIF5	EIF5:chr14:103339332-103339333:+	2	0.000545256							Human_specific
EIF5	EIF5:chr14:103339614-103339615:+	2	0.000545256							Human_specific
PSMB7	PSMB7:chr9:124394630-124394631:-	2	0.000480192							Human_specific
HSP90AB1	HSP90AB1:chr6:44250335-44250336:+	6	0.00040747							Human_specific
HSP90AB1	HSP90AB1:chr6:44251508-44251509:+	6	0.00040747							Human_specific
HSP90AB1	HSP90AB1:chr6:44250427-44250428:+	2	0.000135823							Human_specific
HSP90AB1	HSP90AB1:chr6:44251121-44251122:+	2	0.000135823							Human_specific
HSP90AB1	HSP90AB1:chr6:44251563-44251564:+	2	0.000135823							Human_specific
PHF20	PHF20:chr20:35913306-35913307:+	37	0.41573	ENSMMUG00000010633:chr10:71149462-71149463:+	25	0.367647				HR_shared
PRDM4	PRDM4:chr12:107734215-107734216:-	7	0.194444	ENSMMUG00000015550:chr11:107404692-107404693:-	62	0.371257				HR_shared
ZNF271P	ZNF271P:chr18:35306146-35306147:+	69	0.1725	ENSMMUG00000049532:chr18:47191855-47191856:-	4	0.038835				HR_shared
MPHOSPH8	MPHOSPH8:chr13:19666747-19666748:+	42	0.113821	ENSMMUG00000016475:chr17:1335470-1335471:-	17	0.0752212				HR_shared
ZNF271P	ZNF271P:chr18:35306990-35306991:+	26	0.065	ENSMMUG00000049532:chr18:47190972-47190973:-	4	0.038835				HR_shared
MRPS14	MRPS14:chr1:175018233-175018234:-	56	0.0648899	ENSMMUG00000051176:chr1:32281421-32281422:-	3	0.0309278				HR_shared
FNBP4	FNBP4:chr11:47743919-47743920:-	6	0.0540541	ENSMMUG00000058885:chr14:18005780-18005781:+	4	0.04				HR_shared
MPHOSPH8	MPHOSPH8:chr13:19647291-19647292:+	11	0.0298103	ENSMMUG00000016475:chr17:1348616-1348617:-	4	0.0176991				HR_shared
QRICH1	QRICH1:chr3:49045933-49045934:-	8	0.0262295	ENSMMUG00000005660:chr2:105125371-105125372:-	2	0.00364299				HR_shared
RFX5	RFX5:chr1:151342245-151342246:-	5	0.0238095	ENSMMUG00000051126:chr1:99764867-99764868:+	3	0.0110294				HR_shared
BPGM	BPGM:chr7:134663106-134663107:+	14	0.0213415	ENSMMUG00000004598:chr3:161100462-161100463:+	2	0.00506329				HR_shared
ST3GAL2	ST3GAL2:chr16:70382576-70382577:-	2	0.0175439	ENSMMUG00000057933:chr20:61132616-61132617:+	2	0.0769231				HR_shared
UBQLN2	UBQLN2:chrX:56564104-56564105:+	2	0.0172414	ENSMMUG00000042087:chrX:56418586-56418587:+	3	0.0588235				HR_shared
TOMM70	TOMM70:chr3:100386920-100386921:-	2	0.0141844	ENSMMUG00000020025:chr2:175717165-175717166:+	2	0.00549451				HR_shared
EIF5	EIF5:chr14:103338345-103338346:+	40	0.0109051	ENSMMUG00000005630:chr7:165633003-165633004:+	3	0.0020339				HR_shared
EIF5	EIF5:chr14:103337226-103337227:+	26	0.00708833	ENSMMUG00000005630:chr7:165631906-165631907:+	84	0.0569492				HR_shared
MPHOSPH8	MPHOSPH8:chr13:19646711-19646712:+	2	0.00542005	ENSMMUG00000016475:chr17:1349173-1349174:-	2	0.00884956				HR_shared
MPHOSPH8	MPHOSPH8:chr13:19671653-19671654:+	2	0.00542005	ENSMMUG00000016475:chr17:1328734-1328735:-	8	0.0353982				HR_shared
PCIF1	PCIF1:chr20:45937871-45937872:+	59	0.0551918				Pcif1:chr2:164883159-164883160:+	98	0.104145	HM_shared
GPRASP1	GPRASP1:chrX:102653848-102653849:+	3	0.0123457				Gprasp1:chrX:135799005-135799006:+	2	0.00108519	HM_shared
WASF1	WASF1:chr6:110107076-110107077:-	2	0.00114877				Wasf1:chr10:40932032-40932033:+	3	0.000895522	HM_shared
