# Supplementary material for: A Human-specific Protein Regulated by Alternative Polyadenylation Shapes Uniqueness of Human Brain Development
Source: Genomics Proteomics Bioinformatics. 2025 Dec 13;23(6):qzaf125. doi: 10.1093/gpbjnl/qzaf125 (PMC13197124; doi:10.1093/gpbjnl/qzaf125)
Supplement: qzaf125_Supplementary_Data [file qzaf125_supplementary_data.zip › Table S7.xlsx]

## Sheet: Sheet1
Table S7 PA sites on ZNF271P and corresponding PA site motifs
PA site						PA site motif				Type	Group
Chromosome	Start	End	Count	Strand	Usage	Chromosome	Start	End	Motif
chr18	35306146	35306147	69	+	0.1725	chr18	35306119	35306125	ATTAAA	ORF-disrupting
chr18	35306317	35306318	190	+	0.475	chr18	35306300	35306306	ATTAAA
chr18	35306782	35306783	2	+	0.005	chr18	35306746	35306752	ATTAAA
chr18	35306990	35306991	26	+	0.065	chr18	35306968	35306974	AATAAA
chr18	35307899	35307900	2	+	0.005	chr18	35307874	35307880	AATGAA	ORF-containing
chr18	35307961	35307962	39	+	0.0975	chr18	35307940	35307946	ATTAAA		PAS-KO
chr18	35308283	35308284	2	+	0.005	chr18	35308258	35308264	AATAAA
chr18	35308922	35308923	49	+	0.1225	chr18	35308903	35308909	ATTAAA
chr18	35309268	35309269	9	+	0.0225	chr18	35309247	35309253	AATAAA
chr18	35310477	35310478	6	+	0.015	chr18	35310453	35310459	ATTAAA
chr18	35310764	35310765	3	+	0.0075	chr18	35310744	35310750	AATAAA
chr18	35328403	35328404	3	+	0.0075	chr18	35328378	35328384	AATATA
