# Supplementary material for: A Human-specific Protein Regulated by Alternative Polyadenylation Shapes Uniqueness of Human Brain Development
Source: Genomics Proteomics Bioinformatics. 2025 Dec 13;23(6):qzaf125. doi: 10.1093/gpbjnl/qzaf125 (PMC13197124; doi:10.1093/gpbjnl/qzaf125)
Supplement: qzaf125_Supplementary_Data [file qzaf125_supplementary_data.zip › Table S9.xlsx]

## Sheet: Table S9A
Table S9 Full list of differentially expressed genes and their functional enrichment between NPCs of organoids grown from ZNF271P-KO and ZNF271P-WT cells
Table S9A Full list of 75 differentially expressed genes
Gene name
THUMPD3
VGLL3
SMIM15
LINC02315
ENSG00000259280
CRABP1
ZNF253
SMS
BEX3
LINC01414
BEX4
MEIS2
BEX2
RAB9A
SNHG8
GPM6B
GRM1
BTF3
ZFHX3
XIAP
NLGN1
MAP3K13
ZNF254
HOXB2
ID1
GRIA1
TCEAL8
ROBO2
CD63
NTRK2
PTN
TMSB4X
PRTG
ENPP2
LRRC4C
MARCHF1
IGDCC3
LRP2
CCDC102B
HNRNPA1
COL11A1
NRG3
DRAXIN
LIFR
ID3
RARB
PAG1
CHRM3
THSD7A
KAZN
HES4
PMP22
ENSG00000281566
PRKG1
UCHL1
MIR9-1HG
CSMD1
STMN2
ROR1
SDK1
ENSG00000262198
IL1RAPL1
NEAT1
NRXN3
LTBP1
SAT1
BCYRN1
DCX
TPM1
SPARCL1
HES6
CDH20
EDNRB
DLL3
CDKN1C

## Sheet: Table S9B
Table S9B Functional enrichment analysis result of the 75 differentially expressed genes
Ontology	Id	Description	Gene ratio	Background ratio	P value	Adjusted P value	Q value	Gene id	Count
BP	GO:0051960	regulation of nervous system development	12/65	267/9258	2.67066e-07	0.00028404	0.000241641	NLGN1/MAP3K13/ID1/ROBO2/NTRK2/PTN/PRTG/LRP2/DRAXIN/IL1RAPL1/HES6/DLL3	12
BP	GO:0050767	regulation of neurogenesis	11/65	224/9258	3.69362e-07	0.00028404	0.000241641	MAP3K13/ID1/ROBO2/NTRK2/PTN/PRTG/LRP2/DRAXIN/IL1RAPL1/HES6/DLL3	11
BP	GO:0060284	regulation of cell development	12/65	293/9258	7.23984e-07	0.000371163	0.000315759	MAP3K13/ID1/ROBO2/NTRK2/PTN/PRTG/LRP2/DRAXIN/IL1RAPL1/HES6/EDNRB/DLL3	12
BP	GO:0010975	regulation of neuron projection development	12/65	308/9258	1.22914e-06	0.000373344	0.000317614	NLGN1/MAP3K13/ID1/ROBO2/NTRK2/PTN/LRRC4C/DRAXIN/PMP22/STMN2/ROR1/IL1RAPL1	12
BP	GO:0032989	cellular component morphogenesis	15/65	500/9258	1.33158e-06	0.000373344	0.000317614	NLGN1/MAP3K13/ID1/ROBO2/NTRK2/PTN/ENPP2/LRRC4C/LRP2/DRAXIN/PMP22/UCHL1/IL1RAPL1/NRXN3/TPM1	15
BP	GO:0007610	behavior	12/65	313/9258	1.45648e-06	0.000373344	0.000317614	MEIS2/GRM1/ZFHX3/NLGN1/GRIA1/NTRK2/PTN/UCHL1/CSMD1/SDK1/NRXN3/EDNRB	12
BP	GO:0050877	nervous system process	14/65	459/9258	2.64183e-06	0.000580448	0.000493804	MEIS2/GRM1/NLGN1/GRIA1/NTRK2/PTN/IGDCC3/LRP2/COL11A1/UCHL1/CSMD1/ROR1/NRXN3/EDNRB	14
BP	GO:0120035	regulation of plasma membrane bounded cell projection organization	13/65	433/9258	7.58726e-06	0.00139602	0.00118764	NLGN1/MAP3K13/ID1/ROBO2/NTRK2/PTN/ENPP2/LRRC4C/DRAXIN/PMP22/STMN2/ROR1/IL1RAPL1	13
BP	GO:0031344	regulation of cell projection organization	13/65	442/9258	9.47926e-06	0.00139602	0.00118764	NLGN1/MAP3K13/ID1/ROBO2/NTRK2/PTN/ENPP2/LRRC4C/DRAXIN/PMP22/STMN2/ROR1/IL1RAPL1	13
BP	GO:0120039	plasma membrane bounded cell projection morphogenesis	13/65	443/9258	9.71329e-06	0.00139602	0.00118764	NLGN1/MAP3K13/ID1/ROBO2/NTRK2/PTN/ENPP2/LRRC4C/LRP2/DRAXIN/UCHL1/IL1RAPL1/NRXN3	13
BP	GO:0048858	cell projection morphogenesis	13/65	447/9258	1.07014e-05	0.00139602	0.00118764	NLGN1/MAP3K13/ID1/ROBO2/NTRK2/PTN/ENPP2/LRRC4C/LRP2/DRAXIN/UCHL1/IL1RAPL1/NRXN3	13
BP	GO:0098742	cell-cell adhesion via plasma-membrane adhesion molecules	7/65	110/9258	1.08923e-05	0.00139602	0.00118764	NLGN1/ROBO2/LRRC4C/SDK1/IL1RAPL1/SPARCL1/CDH20	7
BP	GO:0032990	cell part morphogenesis	13/65	465/9258	1.63345e-05	0.0019325	0.00164403	NLGN1/MAP3K13/ID1/ROBO2/NTRK2/PTN/ENPP2/LRRC4C/LRP2/DRAXIN/UCHL1/IL1RAPL1/NRXN3	13
BP	GO:0140058	neuron projection arborization	4/65	23/9258	1.77276e-05	0.0019475	0.0016568	NLGN1/MAP3K13/PTN/LRP2	4
BP	GO:0051961	negative regulation of nervous system development	6/65	88/9258	3.27231e-05	0.00335521	0.00285437	ID1/ROBO2/PTN/PRTG/DRAXIN/DLL3	6
BP	GO:0048812	neuron projection morphogenesis	12/65	430/9258	3.69852e-05	0.0035552	0.00302451	NLGN1/MAP3K13/ID1/ROBO2/NTRK2/PTN/LRRC4C/LRP2/DRAXIN/UCHL1/IL1RAPL1/NRXN3	12
BP	GO:0031346	positive regulation of cell projection organization	9/65	248/9258	5.30019e-05	0.00479511	0.00407934	NLGN1/MAP3K13/ROBO2/NTRK2/PTN/ENPP2/STMN2/ROR1/IL1RAPL1	9
BP	GO:0048667	cell morphogenesis involved in neuron differentiation	11/65	388/9258	7.06889e-05	0.00603998	0.00513838	NLGN1/MAP3K13/ID1/ROBO2/NTRK2/PTN/LRRC4C/DRAXIN/UCHL1/IL1RAPL1/NRXN3	11
BP	GO:0010721	negative regulation of cell development	6/65	102/9258	7.5316e-05	0.00609663	0.00518658	ID1/PTN/PRTG/DRAXIN/EDNRB/DLL3	6
BP	GO:0098609	cell-cell adhesion	11/65	393/9258	7.93263e-05	0.00610019	0.00518961	NLGN1/ROBO2/LRRC4C/IGDCC3/PAG1/PRKG1/SDK1/IL1RAPL1/NRXN3/SPARCL1/CDH20	11
BP	GO:0051962	positive regulation of nervous system development	7/65	166/9258	0.000152492	0.0111682	0.00950115	NLGN1/MAP3K13/ROBO2/NTRK2/PTN/LRP2/IL1RAPL1	7
BP	GO:0099537	trans-synaptic signaling	10/65	363/9258	0.000197869	0.0136473	0.0116102	GRM1/NLGN1/GRIA1/NTRK2/PTN/LRRC4C/NRG3/CHRM3/PMP22/IL1RAPL1	10
BP	GO:0048511	rhythmic process	7/65	174/9258	0.000204089	0.0136473	0.0116102	ZFHX3/NLGN1/ID1/ROBO2/NTRK2/PTN/ID3	7
BP	GO:0051093	negative regulation of developmental process	11/65	449/9258	0.000257066	0.0164736	0.0140146	MEIS2/NLGN1/ID1/ROBO2/PTN/PRTG/DRAXIN/ID3/RARB/EDNRB/DLL3	11
BP	GO:0099536	synaptic signaling	10/65	379/9258	0.000280372	0.0172485	0.0146738	GRM1/NLGN1/GRIA1/NTRK2/PTN/LRRC4C/NRG3/CHRM3/PMP22/IL1RAPL1	10
BP	GO:0007389	pattern specification process	8/65	248/9258	0.000319412	0.0186836	0.0158947	MEIS2/HOXB2/ROBO2/LRP2/NRG3/HES4/HES6/DLL3	8
BP	GO:0050768	negative regulation of neurogenesis	5/65	86/9258	0.000327995	0.0186836	0.0158947	ID1/PTN/PRTG/DRAXIN/DLL3	5
BP	GO:0099560	synaptic membrane adhesion	3/65	20/9258	0.000345792	0.0189939	0.0161586	NLGN1/LRRC4C/SPARCL1	3
BP	GO:0055010	ventricular cardiac muscle tissue morphogenesis	3/65	21/9258	0.000401406	0.0212884	0.0181106	LRP2/COL11A1/TPM1	3
BP	GO:0070848	response to growth factor	10/65	399/9258	0.000422491	0.0215069	0.0182965	MEIS2/ZFHX3/XIAP/ID1/CD63/NTRK2/LRP2/STMN2/LTBP1/CDKN1C	10
BP	GO:0050769	positive regulation of neurogenesis	6/65	141/9258	0.00044291	0.0215069	0.0182965	MAP3K13/ROBO2/NTRK2/PTN/LRP2/IL1RAPL1	6
BP	GO:0000904	cell morphogenesis involved in differentiation	11/65	479/9258	0.000447477	0.0215069	0.0182965	NLGN1/MAP3K13/ID1/ROBO2/NTRK2/PTN/LRRC4C/DRAXIN/UCHL1/IL1RAPL1/NRXN3	11
BP	GO:0007612	learning	5/65	94/9258	0.000495168	0.022525	0.0191627	MEIS2/NTRK2/PTN/CSMD1/NRXN3	5
BP	GO:0006935	chemotaxis	8/65	265/9258	0.000497952	0.022525	0.0191627	ROBO2/PTN/TMSB4X/ENPP2/NRG3/DRAXIN/NRXN3/EDNRB	8
BP	GO:0042330	taxis	8/65	267/9258	0.000523443	0.0230016	0.0195681	ROBO2/PTN/TMSB4X/ENPP2/NRG3/DRAXIN/NRXN3/EDNRB	8
BP	GO:0042551	neuron maturation	3/65	24/9258	0.000601745	0.0257014	0.0218649	MAP3K13/EDNRB/CDKN1C	3
BP	GO:0045596	negative regulation of cell differentiation	9/65	344/9258	0.000618303	0.0257014	0.0218649	MEIS2/ID1/PTN/PRTG/DRAXIN/ID3/RARB/EDNRB/DLL3	9
BP	GO:0007611	learning or memory	6/65	151/9258	0.00063724	0.0257914	0.0219415	MEIS2/GRIA1/NTRK2/PTN/CSMD1/NRXN3	6
BP	GO:0055008	cardiac muscle tissue morphogenesis	3/65	25/9258	0.000680384	0.0268315	0.0228264	LRP2/COL11A1/TPM1	3
BP	GO:0051963	regulation of synapse assembly	4/65	59/9258	0.000753952	0.0287076	0.0244224	NLGN1/ROBO2/NTRK2/IL1RAPL1	4
BP	GO:0003229	ventricular cardiac muscle tissue development	3/65	26/9258	0.000765287	0.0287076	0.0244224	LRP2/COL11A1/TPM1	3
BP	GO:0007268	chemical synaptic transmission	9/65	358/9258	0.000822906	0.0294333	0.0250397	GRM1/NLGN1/GRIA1/NTRK2/PTN/LRRC4C/NRG3/CHRM3/PMP22	9
BP	GO:0098916	anterograde trans-synaptic signaling	9/65	358/9258	0.000822906	0.0294333	0.0250397	GRM1/NLGN1/GRIA1/NTRK2/PTN/LRRC4C/NRG3/CHRM3/PMP22	9
BP	GO:0007423	sensory organ development	8/65	290/9258	0.000900611	0.0314805	0.0267813	MEIS2/NTRK2/COL11A1/RARB/ROR1/SDK1/DCX/CDKN1C	8
BP	GO:0060415	muscle tissue morphogenesis	3/65	28/9258	0.000954654	0.0325051	0.027653	LRP2/COL11A1/TPM1	3
BP	GO:0007416	synapse assembly	5/65	109/9258	0.000972195	0.0325051	0.027653	NLGN1/ROBO2/NTRK2/SDK1/IL1RAPL1	5
BP	GO:0050770	regulation of axonogenesis	5/65	110/9258	0.00101303	0.0328525	0.0279486	MAP3K13/ROBO2/NTRK2/LRRC4C/DRAXIN	5
BP	GO:0003206	cardiac chamber morphogenesis	4/65	64/9258	0.00102531	0.0328525	0.0279486	ROBO2/LRP2/COL11A1/TPM1	4
BP	GO:0019233	sensory perception of pain	3/65	29/9258	0.00105949	0.033255	0.028291	GRM1/UCHL1/EDNRB	3
BP	GO:0048644	muscle organ morphogenesis	3/65	30/9258	0.00117134	0.0358637	0.0305103	LRP2/COL11A1/TPM1	3
BP	GO:1901888	regulation of cell junction assembly	5/65	114/9258	0.00118924	0.0358637	0.0305103	GPM6B/NLGN1/ROBO2/NTRK2/IL1RAPL1	5
BP	GO:0003231	cardiac ventricle development	4/65	67/9258	0.00121757	0.036012	0.0306365	ROBO2/LRP2/COL11A1/TPM1	4
BP	GO:0001822	kidney development	6/65	174/9258	0.00133385	0.0387069	0.0329291	ROBO2/LRP2/ID3/RARB/EDNRB/CDKN1C	6
BP	GO:0034329	cell junction assembly	7/65	239/9258	0.00136194	0.03879	0.0329998	GPM6B/NLGN1/ROBO2/NTRK2/SDK1/IL1RAPL1/CDH20	7
BP	GO:0050890	cognition	6/65	176/9258	0.00141446	0.0395533	0.0336492	MEIS2/GRIA1/NTRK2/PTN/CSMD1/NRXN3	6
BP	GO:0010720	positive regulation of cell development	6/65	178/9258	0.00149874	0.0404396	0.0344032	MAP3K13/ROBO2/NTRK2/PTN/LRP2/IL1RAPL1	6
BP	GO:0072001	renal system development	6/65	178/9258	0.00149874	0.0404396	0.0344032	ROBO2/LRP2/ID3/RARB/EDNRB/CDKN1C	6
BP	GO:0007600	sensory perception	6/65	180/9258	0.0015868	0.0412334	0.0350784	GRM1/LRP2/COL11A1/UCHL1/ROR1/EDNRB	6
BP	GO:0016358	dendrite development	6/65	180/9258	0.0015868	0.0412334	0.0350784	NLGN1/ID1/PTN/PRKG1/SDK1/IL1RAPL1	6
BP	GO:0031345	negative regulation of cell projection organization	5/65	122/9258	0.00160859	0.0412334	0.0350784	NLGN1/ID1/DRAXIN/PMP22/STMN2	5
BP	GO:0003208	cardiac ventricle morphogenesis	3/65	34/9258	0.00169224	0.0413463	0.0351745	LRP2/COL11A1/TPM1	3
BP	GO:0003002	regionalization	6/65	183/9258	0.00172625	0.0413463	0.0351745	HOXB2/ROBO2/LRP2/HES4/HES6/DLL3	6
BP	GO:0061564	axon development	8/65	321/9258	0.00172679	0.0413463	0.0351745	MAP3K13/ROBO2/NTRK2/PTN/LRRC4C/DRAXIN/UCHL1/NRXN3	8
BP	GO:0050804	modulation of chemical synaptic transmission	7/65	250/9258	0.00176369	0.0413463	0.0351745	GRM1/NLGN1/GRIA1/NTRK2/PTN/LRRC4C/NRG3	7
BP	GO:0099177	regulation of trans-synaptic signaling	7/65	251/9258	0.00180435	0.0413463	0.0351745	GRM1/NLGN1/GRIA1/NTRK2/PTN/LRRC4C/NRG3	7
BP	GO:0061061	muscle structure development	8/65	324/9258	0.00183117	0.0413463	0.0351745	ZFHX3/LRP2/COL11A1/ID3/RARB/UCHL1/TPM1/EDNRB	8
BP	GO:0051965	positive regulation of synapse assembly	3/65	35/9258	0.00184166	0.0413463	0.0351745	NLGN1/NTRK2/IL1RAPL1	3
BP	GO:1990090	cellular response to nerve growth factor stimulus	3/65	35/9258	0.00184166	0.0413463	0.0351745	ID1/NTRK2/STMN2	3
BP	GO:0007623	circadian rhythm	5/65	126/9258	0.00185494	0.0413463	0.0351745	ZFHX3/NLGN1/ID1/NTRK2/ID3	5
BP	GO:0007422	peripheral nervous system development	3/65	36/9258	0.00199907	0.0431226	0.0366856	NTRK2/PMP22/EDNRB	3
BP	GO:1990089	response to nerve growth factor	3/65	36/9258	0.00199907	0.0431226	0.0366856	ID1/NTRK2/STMN2	3
BP	GO:0030900	forebrain development	7/65	256/9258	0.00201874	0.0431226	0.0366856	ROBO2/NTRK2/LRP2/NRG3/DRAXIN/RARB/PRKG1	7
BP	GO:0034330	cell junction organization	9/65	408/9258	0.00205019	0.0431944	0.0367467	GPM6B/NLGN1/ROBO2/NTRK2/LRRC4C/SDK1/IL1RAPL1/SPARCL1/CDH20	9
BP	GO:0003128	heart field specification	2/65	10/9258	0.00210642	0.0431956	0.0367477	ROBO2/LRP2	2
BP	GO:0006596	polyamine biosynthetic process	2/65	10/9258	0.00210642	0.0431956	0.0367477	SMS/SAT1	2
CC	GO:0043235	receptor complex	7/67	146/9626	6.49894e-05	0.0113732	0.00916693	GRM1/NLGN1/GRIA1/NTRK2/LRP2/LIFR/ROR1	7
CC	GO:0045211	postsynaptic membrane	6/67	152/9626	0.000633869	0.0370919	0.0298967	GRM1/NLGN1/GRIA1/LRRC4C/CHRM3/IL1RAPL1	6
CC	GO:0009986	cell surface	8/67	280/9626	0.000682572	0.0370919	0.0298967	NLGN1/GRIA1/ROBO2/CD63/LRP2/LIFR/ROR1/IL1RAPL1	8
CC	GO:0098978	glutamatergic synapse	7/67	222/9626	0.000847816	0.0370919	0.0298967	GRM1/NLGN1/GRIA1/LRRC4C/NRG3/IL1RAPL1/SPARCL1	7
MF	GO:0038023	signaling receptor activity	13/65	297/9511	7.8926e-08	8.91864e-06	8.14184e-06	GRM1/NLGN1/GRIA1/ROBO2/NTRK2/PRTG/LIFR/RARB/CHRM3/ROR1/NRXN3/LTBP1/EDNRB	13
MF	GO:0060089	molecular transducer activity	13/65	297/9511	7.8926e-08	8.91864e-06	8.14184e-06	GRM1/NLGN1/GRIA1/ROBO2/NTRK2/PRTG/LIFR/RARB/CHRM3/ROR1/NRXN3/LTBP1/EDNRB	13
MF	GO:0004888	transmembrane signaling receptor activity	9/65	201/9511	8.07396e-06	0.000608238	0.000555262	GRM1/GRIA1/ROBO2/NTRK2/LIFR/CHRM3/ROR1/LTBP1/EDNRB	9
MF	GO:0098960	postsynaptic neurotransmitter receptor activity	3/65	20/9511	0.000319648	0.0180601	0.0164871	GRM1/GRIA1/CHRM3	3
MF	GO:0030594	neurotransmitter receptor activity	3/65	25/9511	0.000629361	0.0273871	0.0250018	GRM1/GRIA1/CHRM3	3
MF	GO:0019838	growth factor binding	4/65	60/9511	0.000727092	0.0273871	0.0250018	NTRK2/LRP2/LIFR/LTBP1	4
