# Supplementary material for: A Human-specific Protein Regulated by Alternative Polyadenylation Shapes Uniqueness of Human Brain Development
Source: Genomics Proteomics Bioinformatics. 2025 Dec 13;23(6):qzaf125. doi: 10.1093/gpbjnl/qzaf125 (PMC13197124; doi:10.1093/gpbjnl/qzaf125)
Supplement: qzaf125_Supplementary_Data [file qzaf125_supplementary_data.zip › Table S11.xlsx]

## Sheet: Table S10
Table S11 Metadata of public Iso-Seq datasets used in this study
Accession	FLNC read number	Species	Platform	Biosample term name	Life stage	Source
ENCSR094NFM	576786	Homo sapiens	Pacific Biosciences Sequel II	middle frontal area 46	adult	ENCODE
ENCSR169YNI	1760047	Homo sapiens	Pacific Biosciences Sequel II	middle frontal area 46	adult	ENCODE
ENCSR205QMF	1030685	Homo sapiens	Pacific Biosciences Sequel II	middle frontal area 46	adult	ENCODE
ENCSR257YUB	2722588	Homo sapiens	Pacific Biosciences Sequel II	middle frontal area 46	adult	ENCODE
ENCSR316ZTD	2600026	Homo sapiens	Pacific Biosciences Sequel II	middle frontal area 46	adult	ENCODE
ENCSR462COR	2928467	Homo sapiens	Pacific Biosciences Sequel II	middle frontal area 46	adult	ENCODE
ENCSR463IDK	2116729	Homo sapiens	Pacific Biosciences Sequel II	middle frontal area 46	adult	ENCODE
ENCSR690QHM	2300737	Homo sapiens	Pacific Biosciences Sequel II	middle frontal area 46	adult	ENCODE
ENCSR697ASE	2837472	Homo sapiens	Pacific Biosciences Sequel II	middle frontal area 46	adult	ENCODE
GSE158668	1404774	Macaca mulatta	Pacific Biosciences Sequel	frontal cortex	8 years old	Li et al.
SRR11365505	1998016	Macaca mulatta	Pacific Biosciences Sequel II	anterior insula	7 years old	Warren et al.
SRR11460456	699280	Macaca mulatta	Pacific Biosciences Sequel II	E80 somatosensory cortex	E80	Warren et al.
SRR11460455	791623	Macaca mulatta	Pacific Biosciences Sequel II	E100 parietal lobe	E100	Warren et al.
ENCSR550KPM	906,204; 878,843	Mus musculus	Pacific Biosciences Sequel II	left cerebral cortex	adult	ENCODE
ENCSR628IMW	1,147,114; 1,227,704	Mus musculus	Pacific Biosciences Sequel II	left cerebral cortex	adult	ENCODE
ENCSR631KNS	783,352; 1,109,094	Mus musculus	Pacific Biosciences Sequel II	left cerebral cortex	postnatal	ENCODE
ENCSR791JQO	800,438; 957,626	Mus musculus	Pacific Biosciences Sequel II	left cerebral cortex	postnatal	ENCODE
ENCSR861RCH	703,523; 881,599	Mus musculus	Pacific Biosciences Sequel II	left cerebral cortex	adult	ENCODE
ENCSR862DMK	1,069,124; 491,960	Mus musculus	Pacific Biosciences Sequel II	left cerebral cortex	adult	ENCODE
SRR12653626	356592	Mus musculus	Pacific Biosciences Sequel	cortex	2 months	Leung et al.
SRR12653627	354036	Mus musculus	Pacific Biosciences Sequel	cortex	8 months	Leung et al.
SRR12653624	365362	Mus musculus	Pacific Biosciences Sequel	cortex	8 months	Leung et al.
SRR12653625	261995	Mus musculus	Pacific Biosciences Sequel	cortex	2 months	Leung et al.
SRR12653628	366198	Mus musculus	Pacific Biosciences Sequel	cortex	8 months	Leung et al.
SRR12653629	345287	Mus musculus	Pacific Biosciences Sequel	cortex	8 months	Leung et al.
SRR12653630	267215	Mus musculus	Pacific Biosciences Sequel	cortex	2 months	Leung et al.
SRR12653631	400360	Mus musculus	Pacific Biosciences Sequel	cortex	2 months	Leung et al.
Note: FLNC, full-length, non-concatemer. The two numbers in the "FLNC read number" column correspond to two isogenic replicates.
