# Supplementary material for: A Human-specific Protein Regulated by Alternative Polyadenylation Shapes Uniqueness of Human Brain Development
Source: Genomics Proteomics Bioinformatics. 2025 Dec 13;23(6):qzaf125. doi: 10.1093/gpbjnl/qzaf125 (PMC13197124; doi:10.1093/gpbjnl/qzaf125)
Supplement: qzaf125_Supplementary_Data [file qzaf125_supplementary_data.zip › Table S12.xlsx]

## Sheet: Table S12A
Table S12 Metadata of public RNA-seq datasets used in this study
Table S12A Metadata of public RNA-seq datasets of brain samples across humans, macaques and mice from Cardoso-Moreira et al.
Accession	Sample	Organ	Developmental age	Stage	Gender	Species
ERR2598164	3587sTS.Human.Forebrain.CS13.Male	forebrain	4 week post conception	prenatal	Male	Homo sapiens
ERR2598169	5622sTS.Human.Hindbrain.4w.Female	hindbrain	4 week post conception	prenatal	Female	Homo sapiens
ERR2598165	5624sTS.Human.Forebrain.4w.Male	forebrain	4 week post conception	prenatal	Male	Homo sapiens
ERR2598170	5625sTS.Human.Hindbrain.4w.Male	hindbrain	4 week post conception	prenatal	Male	Homo sapiens
ERR2598166	6096sTS.Human.Forebrain.4w.Male	forebrain	4 week post conception	prenatal	Male	Homo sapiens
ERR2598171	6097sTS.Human.Hindbrain.4w.Male	hindbrain	4 week post conception	prenatal	Male	Homo sapiens
ERR2598180	3669sTS.Human.Forebrain.CS16.Male	forebrain	5 week post conception	prenatal	Male	Homo sapiens
ERR2598184	3670sTS.Human.Hindbrain.CS16.Male	hindbrain	5 week post conception	prenatal	Male	Homo sapiens
ERR2598181	5628sTS.Human.Forebrain.5w.Female	forebrain	5 week post conception	prenatal	Female	Homo sapiens
ERR2598185	5635sTS.Human.Hindbrain.5w.Female	hindbrain	5 week post conception	prenatal	Female	Homo sapiens
ERR2598195	2089sTS.Human.Hindbrain.CS18.Male	hindbrain	6 week post conception	prenatal	Male	Homo sapiens
ERR2598196	3672sTS.Human.Hindbrain.CS18.Male	hindbrain	6 week post conception	prenatal	Male	Homo sapiens
ERR2598197	3674sTS.Human.Hindbrain.CS17.Female	hindbrain	6 week post conception	prenatal	Female	Homo sapiens
ERR2598198	5742sTS.Human.Hindbrain.6w.Female	hindbrain	6 week post conception	prenatal	Female	Homo sapiens
ERR2598207	3571sTS.Human.Forebrain.CS20.Female	forebrain	7 week post conception	prenatal	Female	Homo sapiens
ERR2598213	3572sTS.Human.Hindbrain.CS20.Female	hindbrain	7 week post conception	prenatal	Female	Homo sapiens
ERR2598208	3636sTS.Human.Forebrain.CS21.Male	forebrain	7 week post conception	prenatal	Male	Homo sapiens
ERR2598214	3637sTS.Human.Hindbrain.CS21.Male	hindbrain	7 week post conception	prenatal	Male	Homo sapiens
ERR2598236	2033sTS.Human.Hindbrain.CS22.Female	hindbrain	8 week post conception	prenatal	Female	Homo sapiens
ERR2598229	2035sTSm.Human.Forebrain.8w.Male	forebrain	8 week post conception	prenatal	Male	Homo sapiens
ERR2598238	2036sTSm.Human.Hindbrain.8w.Male	hindbrain	8 week post conception	prenatal	Male	Homo sapiens
ERR2598227	2080sTS.Human.Brain.CS23.Male	forebrain	8 week post conception	prenatal	Male	Homo sapiens
ERR2598237	2082sTSb.Human.Hindbrain.CS23.Female	hindbrain	8 week post conception	prenatal	Female	Homo sapiens
ERR2598257	2054sTS.Human.Hindbrain.9w.Female	hindbrain	9 week post conception	prenatal	Female	Homo sapiens
ERR2598056	3653sTS.Human.Hindbrain.10w.Male	hindbrain	10 week post conception	prenatal	Male	Homo sapiens
ERR2598051	5664sTS.Human.Forebrain.10w.Female	forebrain	10 week post conception	prenatal	Female	Homo sapiens
ERR2598057	5743sTS.Human.Hindbrain.10w.Female	hindbrain	10 week post conception	prenatal	Female	Homo sapiens
ERR2598077	2048sTSm.Human.Hindbrain.11w.Male	hindbrain	11 week post conception	prenatal	Male	Homo sapiens
ERR2598079	3668sTS.Human.Hindbrain.11w.Male	hindbrain	11 week post conception	prenatal	Male	Homo sapiens
ERR2598080	5637sTS.Human.Hindbrain.11w.Female	hindbrain	11 week post conception	prenatal	Female	Homo sapiens
ERR2598071	5952sTS.Human.Forebrain.11w.Male	forebrain	11 week post conception	prenatal	Male	Homo sapiens
ERR2598072	5953sTS.Human.Forebrain.11w.Female	forebrain	11 week post conception	prenatal	Female	Homo sapiens
ERR2598092	3769sTS.Human.Hindbrain.12w.Male	hindbrain	12 week post conception	prenatal	Male	Homo sapiens
ERR2598093	5708sTS.Human.Hindbrain.12w.Female	hindbrain	12 week post conception	prenatal	Female	Homo sapiens
ERR2598089	5721sTS.Human.Forebrain.12w.Male	forebrain	12 week post conception	prenatal	Male	Homo sapiens
ERR2598094	5722sTS.Human.Hindbrain.12w.Male	hindbrain	12 week post conception	prenatal	Male	Homo sapiens
ERR2598109	5670sTS.Human.Hindbrain.13w.Male	hindbrain	13 week post conception	prenatal	Male	Homo sapiens
ERR2598102	5711sTS.Human.Forebrain.13w.Male	forebrain	13 week post conception	prenatal	Male	Homo sapiens
ERR2598110	5724sTS.Human.Hindbrain.13w.Male	hindbrain	13 week post conception	prenatal	Male	Homo sapiens
ERR2598111	5943sTS.Human.Hindbrain.13w.Female	hindbrain	13 week post conception	prenatal	Female	Homo sapiens
ERR2598104	5955sTS.Human.Forebrain.13w.Female	forebrain	13 week post conception	prenatal	Female	Homo sapiens
ERR2598120	5665sTSm.Human.Forebrain.16w.Female	forebrain	16 week post conception	prenatal	Female	Homo sapiens
ERR2598125	5669sTS.Human.Hindbrain.16w.Female	hindbrain	16 week post conception	prenatal	Female	Homo sapiens
ERR2598126	5671sTS.Human.Hindbrain.16w.Male	hindbrain	16 week post conception	prenatal	Male	Homo sapiens
ERR2598121	5951sTS.Human.Forebrain.16w.Male	forebrain	16 week post conception	prenatal	Male	Homo sapiens
ERR2598127	5956sTS.Human.Hindbrain.16w.Female	hindbrain	16 week post conception	prenatal	Female	Homo sapiens
ERR2598137	5667sTS.Human.Forebrain.18w.Male	forebrain	18 week post conception	prenatal	Male	Homo sapiens
ERR2598148	5768sTS.Human.Brain.19w.Male	forebrain	19 week post conception	prenatal	Male	Homo sapiens
ERR2598152	5770sTS.Human.Brain.20w.Female	forebrain	19 week post conception	prenatal	Female	Homo sapiens
ERR2598149	5782sTS.Human.Brain.19w.Female	forebrain	19 week post conception	prenatal	Female	Homo sapiens
ERR2598150	5960sTS.Human.Brain.19w.Male	forebrain	19 week post conception	prenatal	Male	Homo sapiens
ERR2598318	5510sTS.Human.Cerebellum.4dpb.Male	hindbrain	neonate	postnatal	Male	Homo sapiens
ERR2598321	5842sTS.Human.Cerebellum.0dpb.Female	hindbrain	neonate	postnatal	Female	Homo sapiens
ERR2598322	5848sTS.Human.Cerebellum.0dpb.Female	hindbrain	neonate	postnatal	Female	Homo sapiens
ERR2598313	5892sTS.Human.Brain.4dpb.Male	forebrain	neonate	postnatal	Male	Homo sapiens
ERR2598314	5894sTS.Human.Brain.15dpb.Female	forebrain	neonate	postnatal	Female	Homo sapiens
ERR2598287	5521sTS.Human.Brain.271dpb.Male	forebrain	infant	postnatal	Male	Homo sapiens
ERR2598293	5555sTS.Human.Cerebellum.221dpb.Male	hindbrain	infant	postnatal	Male	Homo sapiens
ERR2598336	5837sTS.Human.Brain.4ypb.Male	forebrain	toddler	postnatal	Male	Homo sapiens
ERR2598341	5846sTS.Human.Cerebellum.4ypb.Male	hindbrain	toddler	postnatal	Male	Homo sapiens
ERR2598337	5904sTS.Human.Brain.4ypb.Male	forebrain	toddler	postnatal	Male	Homo sapiens
ERR2598331	5567sTS.Human.Cerebellum.7ypb.Male	hindbrain	school age child	postnatal	Male	Homo sapiens
ERR2598329	5569sTS.Human.Brain.7ypb.Male	forebrain	school age child	postnatal	Male	Homo sapiens
ERR2598332	6046sTS.Human.Cerebellum.8ypb.Female	hindbrain	school age child	postnatal	Female	Homo sapiens
ERR2598267	5532sTS.Human.Brain.16ypb.Male	forebrain	adolescent	postnatal	Male	Homo sapiens
ERR2598272	5534sTS.Human.Cerebellum.16ypb.Male	hindbrain	adolescent	postnatal	Male	Homo sapiens
ERR2598273	5545sTS.Human.Cerebellum.14ypb.Male	hindbrain	adolescent	postnatal	Male	Homo sapiens
ERR2598274	5565sTS.Human.Cerebellum.17ypb.Male	hindbrain	adolescent	postnatal	Male	Homo sapiens
ERR2598352	5520sTS.Human.Cerebellum.29ypb.Male	hindbrain	young adult	postnatal	Male	Homo sapiens
ERR2598355	5522sTS.Human.Cerebellum.39ypb.Male	hindbrain	young adult	postnatal	Male	Homo sapiens
ERR2598353	5540sTS.Human.Cerebellum.29ypb.Male	hindbrain	young adult	postnatal	Male	Homo sapiens
ERR2598356	5547sTS.Human.Cerebellum.39ypb.Male	hindbrain	young adult	postnatal	Male	Homo sapiens
ERR2598350	5574sTS.Human.Brain.39ypb.Male	forebrain	young adult	postnatal	Male	Homo sapiens
ERR2598347	5908sTS.Human.Brain.29ypb.Male	forebrain	young adult	postnatal	Male	Homo sapiens
ERR2598348	6048sTS.Human.Brain.28ypb.Male	forebrain	young adult	postnatal	Male	Homo sapiens
ERR2598308	5516sTS.Human.Cerebellum.53ypb.Male	hindbrain	middle adult	postnatal	Male	Homo sapiens
ERR2598309	5549sTS.Human.Cerebellum.50ypb.Male	hindbrain	middle adult	postnatal	Male	Homo sapiens
ERR2598306	5557sTS.Human.Brain.53ypb.Male	forebrain	middle adult	postnatal	Male	Homo sapiens
ERR2598283	5573sTS.Human.Cerebellum.58ypb.Male	hindbrain	elderly	postnatal	Male	Homo sapiens
ERR2596904	6031sTS.Macaque.Brain.93.Female	forebrain	embryonic day 93	prenatal	Female	Macaca mulatta
ERR2596905	6036sTS.Macaque.Brain.93.Female	forebrain	embryonic day 93	prenatal	Female	Macaca mulatta
ERR2596912	5478sTS.Macaque.Brain.109.Male	forebrain	embryonic day 109	prenatal	Male	Macaca mulatta
ERR2596921	6113sTS.Macaque.Brain.112.Male	forebrain	embryonic day 112	prenatal	Male	Macaca mulatta
ERR2596926	5417sTS.Macaque.Brain.123.Male	forebrain	embryonic day 123	prenatal	Male	Macaca mulatta
ERR2596931	5427sTS.Macaque.Cerebellum.123.Male	hindbrain	embryonic day 123	prenatal	Male	Macaca mulatta
ERR2596927	5452sTS.Macaque.Brain.123.Male	forebrain	embryonic day 123	prenatal	Male	Macaca mulatta
ERR2596928	6112sTS.Macaque.Brain.123.Male	forebrain	embryonic day 123	prenatal	Male	Macaca mulatta
ERR2596941	5364sTS.Macaque.Cerebellum.130.Male	hindbrain	embryonic day 130	prenatal	Male	Macaca mulatta
ERR2596942	5374sTS.Macaque.Cerebellum.129.Male	hindbrain	embryonic day 130	prenatal	Male	Macaca mulatta
ERR2596938	5448sTS.Macaque.Brain.130.Male	forebrain	embryonic day 130	prenatal	Male	Macaca mulatta
ERR2596939	5455sTS.Macaque.Brain.129.Male	forebrain	embryonic day 130	prenatal	Male	Macaca mulatta
ERR2596807	5430sTS.Macaque.Cerebellum.1dpb.Male	hindbrain	postnatal day 0	postnatal	Male	Macaca mulatta
ERR2596796	5471sTS.Macaque.Brain.23dpb.Male	forebrain	postnatal day 0	postnatal	Male	Macaca mulatta
ERR2596809	5477sTS.Macaque.Cerebellum.1dpb.Male	hindbrain	postnatal day 0	postnatal	Male	Macaca mulatta
ERR2596797	5480sTS.Macaque.Brain.22dpb.Male	forebrain	postnatal day 0	postnatal	Male	Macaca mulatta
ERR2596810	5499sTS.Macaque.Cerebellum.23dpb.Male	hindbrain	postnatal day 0	postnatal	Male	Macaca mulatta
ERR2596798	5500sTS.Macaque.Brain.1dpb.Male	forebrain	postnatal day 0	postnatal	Male	Macaca mulatta
ERR2596799	6006sTS.Macaque.Brain.1dpb.Male	forebrain	postnatal day 0	postnatal	Male	Macaca mulatta
ERR2596800	6049sTS.Macaque.Brain.2dpb.Female	forebrain	postnatal day 0	postnatal	Female	Macaca mulatta
ERR2596903	6108sTS.Macaque.Brain.24dpb.Male	forebrain	postnatal day 24	postnatal	Male	Macaca mulatta
ERR2596865	5434sTS.Macaque.Brain.151dpb.Male	forebrain	6 months postnatal	postnatal	Male	Macaca mulatta
ERR2596866	5494sTS.Macaque.Brain.153dpb.Male	forebrain	6 months postnatal	postnatal	Male	Macaca mulatta
ERR2596871	5498sTS.Macaque.Cerebellum.153dpb.Male	hindbrain	6 months postnatal	postnatal	Male	Macaca mulatta
ERR2596872	5502sTS.Macaque.Cerebellum.151dpb.Male	hindbrain	6 months postnatal	postnatal	Male	Macaca mulatta
ERR2596833	5458sTS.Macaque.Cerebellum.1ypb.Male	hindbrain	1 year postnatal	postnatal	Male	Macaca mulatta
ERR2596827	6012sTS.Macaque.Brain.1ypb.Male	forebrain	1 year postnatal	postnatal	Male	Macaca mulatta
ERR2596845	6109sTS.Macaque.Brain.2ypb.Male	forebrain	2 years postnatal	postnatal	Male	Macaca mulatta
ERR2596852	5428sTS.Macaque.Cerebellum.3ypb.Male	hindbrain	3 years postnatal	postnatal	Male	Macaca mulatta
ERR2596853	5442sTS.Macaque.Cerebellum.3ypb.Male	hindbrain	3 years postnatal	postnatal	Male	Macaca mulatta
ERR2596893	5457sTS.Macaque.Cerebellum.9ypb.Male	hindbrain	9 years postnatal	postnatal	Male	Macaca mulatta
ERR2596888	5501sTS.Macaque.Brain.9ypb.Male	forebrain	9 years postnatal	postnatal	Male	Macaca mulatta
ERR2596889	5988sTS.Macaque.Brain.9ypb.Male	forebrain	9 years postnatal	postnatal	Male	Macaca mulatta
ERR2596949	6110sTS.Macaque.Brain.14ypb.Male	forebrain	14 to 15 years postnatal	postnatal	Male	Macaca mulatta
ERR2596950	6111sTS.Macaque.Brain.15ypb.Male	forebrain	14 to 15 years postnatal	postnatal	Male	Macaca mulatta
ERR2596961	5413sTS.Macaque.Brain.21ypb.Male	forebrain	20 to 26 years postnatal	postnatal	Male	Macaca mulatta
ERR2596969	5461sTS.Macaque.Brain.22ypb.Male	forebrain	20 to 26 years postnatal	postnatal	Male	Macaca mulatta
ERR2588382	2579sTS.Mouse.Brain.10.5.Male	brain	embryonic day 10.5	prenatal	Male	Mus musculus
ERR2588383	2580sTS.Mouse.Brain.10.5.Female	brain	embryonic day 10.5	prenatal	Female	Mus musculus
ERR2588384	3459sTS.Mouse.Brain.10.5.Female	brain	embryonic day 10.5	prenatal	Female	Mus musculus
ERR2588402	2621sTS.Mouse.Brain.11.5.Male	brain	embryonic day 11.5	prenatal	Male	Mus musculus
ERR2588403	2624sTS.Mouse.Brain.11.5.Male	brain	embryonic day 11.5	prenatal	Male	Mus musculus
ERR2588404	2937sTS.Mouse.Brain.11.5.Female	brain	embryonic day 11.5	prenatal	Female	Mus musculus
ERR2588405	3096sTS.Mouse.Brain.11.5.Male	brain	embryonic day 11.5	prenatal	Male	Mus musculus
ERR2588422	2945sTS.Mouse.Brain.12.5.Male	brain	embryonic day 12.5	prenatal	Male	Mus musculus
ERR2588423	3038sTS.Mouse.Brain.12.5.Female	brain	embryonic day 12.5	prenatal	Female	Mus musculus
ERR2588424	3040sTS.Mouse.Brain.12.5.Male	brain	embryonic day 12.5	prenatal	Male	Mus musculus
ERR2588425	3043sTS.Mouse.Brain.12.5.Female	brain	embryonic day 12.5	prenatal	Female	Mus musculus
ERR2588426	2813sTS.Mouse.Brain.13.5.Female	forebrain	embryonic day 13.5	prenatal	Female	Mus musculus
ERR2588434	2814sTS.Mouse.Cerebellum.13.5.Female	hindbrain	embryonic day 13.5	prenatal	Female	Mus musculus
ERR2588427	2821sTS.Mouse.Brain.13.5.Male	forebrain	embryonic day 13.5	prenatal	Male	Mus musculus
ERR2588435	2822sTS.Mouse.Cerebellum.13.5.Male	hindbrain	embryonic day 13.5	prenatal	Male	Mus musculus
ERR2588428	2829sTS.Mouse.Brain.13.5.Female	forebrain	embryonic day 13.5	prenatal	Female	Mus musculus
ERR2588436	2830sTS.Mouse.Cerebellum.13.5.Female	hindbrain	embryonic day 13.5	prenatal	Female	Mus musculus
ERR2588429	2837sTS.Mouse.Brain.13.5.Male	forebrain	embryonic day 13.5	prenatal	Male	Mus musculus
ERR2588437	2838sTS.Mouse.Cerebellum.13.5.Male	hindbrain	embryonic day 13.5	prenatal	Male	Mus musculus
ERR2588451	2223sTSc.Mouse.Brain.14.5.Male	forebrain	embryonic day 14.5	prenatal	Male	Mus musculus
ERR2588458	2224sTSc.Mouse.Cerebellum.14.5.Male	hindbrain	embryonic day 14.5	prenatal	Male	Mus musculus
ERR2588452	2227sTSc.Mouse.Brain.14.5.Female	forebrain	embryonic day 14.5	prenatal	Female	Mus musculus
ERR2588459	2228sTSc.Mouse.Cerebellum.14.5.Female	hindbrain	embryonic day 14.5	prenatal	Female	Mus musculus
ERR2588453	2237sTSm.Mouse.Brain.14.5.Male	forebrain	embryonic day 14.5	prenatal	Male	Mus musculus
ERR2588460	2238sTS.Mouse.Cerebellum.14.5.Male	hindbrain	embryonic day 14.5	prenatal	Male	Mus musculus
ERR2588454	2243sTS.Mouse.Brain.14.5.Female	forebrain	embryonic day 14.5	prenatal	Female	Mus musculus
ERR2588461	2244sTS.Mouse.Cerebellum.14.5.Female	hindbrain	embryonic day 14.5	prenatal	Female	Mus musculus
ERR2588473	2185sTS.Mouse.Brain.15.5.Male	forebrain	embryonic day 15.5	prenatal	Male	Mus musculus
ERR2588481	2186sTS.Mouse.Cerebellum.15.5.Male	hindbrain	embryonic day 15.5	prenatal	Male	Mus musculus
ERR2588474	2189sTS.Mouse.Brain.15.5.Female	forebrain	embryonic day 15.5	prenatal	Female	Mus musculus
ERR2588482	2190sTS.Mouse.Cerebellum.15.5.Female	hindbrain	embryonic day 15.5	prenatal	Female	Mus musculus
ERR2588475	2193sTS.Mouse.Brain.15.5.Male	forebrain	embryonic day 15.5	prenatal	Male	Mus musculus
ERR2588483	2194sTS.Mouse.Cerebellum.15.5.Male	hindbrain	embryonic day 15.5	prenatal	Male	Mus musculus
ERR2588484	2218sTS.Mouse.Cerebellum.15.5.Female	hindbrain	embryonic day 15.5	prenatal	Female	Mus musculus
ERR2588476	2247sTS.Mouse.Brain.15.5.Female	forebrain	embryonic day 15.5	prenatal	Female	Mus musculus
ERR2588497	2254sTS.Mouse.Brain.16.5.Female	forebrain	embryonic day 16.5	prenatal	Female	Mus musculus
ERR2588505	2255sTS.Mouse.Cerebellum.16.5.Female	hindbrain	embryonic day 16.5	prenatal	Female	Mus musculus
ERR2588498	2257sTS.Mouse.Brain.16.5.Male	forebrain	embryonic day 16.5	prenatal	Male	Mus musculus
ERR2588506	2258sTSm.Mouse.Cerebellum.16.5.Male	hindbrain	embryonic day 16.5	prenatal	Male	Mus musculus
ERR2588499	2273sTS.Mouse.Brain.16.5.Female	forebrain	embryonic day 16.5	prenatal	Female	Mus musculus
ERR2588507	2274sTS.Mouse.Cerebellum.16.5.Female	hindbrain	embryonic day 16.5	prenatal	Female	Mus musculus
ERR2588500	2276sTS.Mouse.Brain.16.5.Male	forebrain	embryonic day 16.5	prenatal	Male	Mus musculus
ERR2588508	2277sTS.Mouse.Cerebellum.16.5.Male	hindbrain	embryonic day 16.5	prenatal	Male	Mus musculus
ERR2588521	2157sTS.Mouse.Brain.17.5.Male	forebrain	embryonic day 17.5	prenatal	Male	Mus musculus
ERR2588529	2158sTS.Mouse.Cerebellum.17.5.Male	hindbrain	embryonic day 17.5	prenatal	Male	Mus musculus
ERR2588522	2160sTS.Mouse.Brain.17.5.Male	forebrain	embryonic day 17.5	prenatal	Male	Mus musculus
ERR2588530	2161sTS.Mouse.Cerebellum.17.5.Male	hindbrain	embryonic day 17.5	prenatal	Male	Mus musculus
ERR2588523	2163sTS.Mouse.Brain.17.5.Female	forebrain	embryonic day 17.5	prenatal	Female	Mus musculus
ERR2588531	2164sTS.Mouse.Cerebellum.17.5.Female	hindbrain	embryonic day 17.5	prenatal	Female	Mus musculus
ERR2588524	2165sTSm.Mouse.Brain.17.5.Female	forebrain	embryonic day 17.5	prenatal	Female	Mus musculus
ERR2588532	2166sTS.Mouse.Cerebellum.17.5.Female	hindbrain	embryonic day 17.5	prenatal	Female	Mus musculus
ERR2588545	2307sTS.Mouse.Brain.18.5.Male	forebrain	embryonic day 18.5	prenatal	Male	Mus musculus
ERR2588553	2308sTS.Mouse.Cerebellum.18.5.Male	hindbrain	embryonic day 18.5	prenatal	Male	Mus musculus
ERR2588546	2313sTS.Mouse.Brain.18.5.Female	forebrain	embryonic day 18.5	prenatal	Female	Mus musculus
ERR2588554	2314sTS.Mouse.Cerebellum.18.5.Female	hindbrain	embryonic day 18.5	prenatal	Female	Mus musculus
ERR2588547	2317sTS.Mouse.Brain.18.5.Male	forebrain	embryonic day 18.5	prenatal	Male	Mus musculus
ERR2588555	2318sTS.Mouse.Cerebellum.18.5.Male	hindbrain	embryonic day 18.5	prenatal	Male	Mus musculus
ERR2588548	2323sTS.Mouse.Brain.18.5.Female	forebrain	embryonic day 18.5	prenatal	Female	Mus musculus
ERR2588556	2324sTS.Mouse.Cerebellum.18.5.Female	hindbrain	embryonic day 18.5	prenatal	Female	Mus musculus
ERR2588568	1740sTSm.Mouse.Brain.0dpb.Female	forebrain	postnatal day 0	postnatal	Female	Mus musculus
ERR2588576	1741sTS.Mouse.Cerebellum.0dpb.Female	hindbrain	postnatal day 0	postnatal	Female	Mus musculus
ERR2588569	1900sTS.Mouse.Brain.0dpb.Female	forebrain	postnatal day 0	postnatal	Female	Mus musculus
ERR2588577	1901sTSm.Mouse.Cerebellum.0dpb.Female	hindbrain	postnatal day 0	postnatal	Female	Mus musculus
ERR2588570	1906sTS.Mouse.Brain.0dpb.Male	forebrain	postnatal day 0	postnatal	Male	Mus musculus
ERR2588578	1907sTS.Mouse.Cerebellum.0dpb.Male	hindbrain	postnatal day 0	postnatal	Male	Mus musculus
ERR2588571	1912sTS.Mouse.Brain.0dpb.Male	forebrain	postnatal day 0	postnatal	Male	Mus musculus
ERR2588579	3919sTS.Mouse.Cerebellum.0dpb.Male	hindbrain	postnatal day 0	postnatal	Male	Mus musculus
ERR2588639	1918sTS.Mouse.Brain.3dpb.Female	forebrain	postnatal day 3	postnatal	Female	Mus musculus
ERR2588647	1919sTS.Mouse.Cerebellum.3dpb.Female	hindbrain	postnatal day 3	postnatal	Female	Mus musculus
ERR2588640	1924sTS.Mouse.Brain.3dpb.Male	forebrain	postnatal day 3	postnatal	Male	Mus musculus
ERR2588648	1925sTSm.Mouse.Cerebellum.3dpb.Male	hindbrain	postnatal day 3	postnatal	Male	Mus musculus
ERR2588641	1930sTS.Mouse.Brain.3dpb.Female	forebrain	postnatal day 3	postnatal	Female	Mus musculus
ERR2588649	1931sTS.Mouse.Cerebellum.3dpb.Female	hindbrain	postnatal day 3	postnatal	Female	Mus musculus
ERR2588642	1964sTS.Mouse.Brain.3dpb.Male	forebrain	postnatal day 3	postnatal	Male	Mus musculus
ERR2588650	1965sTS.Mouse.Cerebellum.3dpb.Male	hindbrain	postnatal day 3	postnatal	Male	Mus musculus
ERR2588592	1876sTS.Mouse.Brain.2wpb.Male	forebrain	postnatal day 14	postnatal	Male	Mus musculus
ERR2588600	1877sTS.Mouse.Cerebellum.2wpb.Male	hindbrain	postnatal day 14	postnatal	Male	Mus musculus
ERR2588593	1880sTS.Mouse.Brain.2wpb.Male	forebrain	postnatal day 14	postnatal	Male	Mus musculus
ERR2588601	1881sTS.Mouse.Cerebellum.2wpb.Male	hindbrain	postnatal day 14	postnatal	Male	Mus musculus
ERR2588594	1884sTS.Mouse.Brain.2wpb.Female	forebrain	postnatal day 14	postnatal	Female	Mus musculus
ERR2588602	1885sTS.Mouse.Cerebellum.2wpb.Female	hindbrain	postnatal day 14	postnatal	Female	Mus musculus
ERR2588595	1888sTS.Mouse.Brain.2wpb.Female	forebrain	postnatal day 14	postnatal	Female	Mus musculus
ERR2588615	1892sTS.Mouse.Brain.4wpb.Male	forebrain	postnatal day 28	postnatal	Male	Mus musculus
ERR2588623	1893sTS.Mouse.Cerebellum.4wpb.Male	hindbrain	postnatal day 28	postnatal	Male	Mus musculus
ERR2588616	1896sTS.Mouse.Brain.4wpb.Male	forebrain	postnatal day 28	postnatal	Male	Mus musculus
ERR2588624	1897sTS.Mouse.Cerebellum.4wpb.Male	hindbrain	postnatal day 28	postnatal	Male	Mus musculus
ERR2588617	1936sTS.Mouse.Brain.4wpb.Female	forebrain	postnatal day 28	postnatal	Female	Mus musculus
ERR2588625	1937sTS.Mouse.Cerebellum.4wpb.Female	hindbrain	postnatal day 28	postnatal	Female	Mus musculus
ERR2588618	1940sTS.Mouse.Brain.4wpb.Female	forebrain	postnatal day 28	postnatal	Female	Mus musculus
ERR2588626	1941sTS.Mouse.Cerebellum.4wpb.Female	hindbrain	postnatal day 28	postnatal	Female	Mus musculus
ERR2588663	1944sTS.Mouse.Brain.9wpb.Male	forebrain	postnatal day 63	postnatal	Male	Mus musculus
ERR2588671	1945sTS.Mouse.Cerebellum.9wpb.Male	hindbrain	postnatal day 63	postnatal	Male	Mus musculus
ERR2588664	1948sTS.Mouse.Brain.9wpb.Female	forebrain	postnatal day 63	postnatal	Female	Mus musculus
ERR2588672	1949sTS.Mouse.Cerebellum.9wpb.Female	hindbrain	postnatal day 63	postnatal	Female	Mus musculus
ERR2588665	1954sTS.Mouse.Brain.9wpb.Male	forebrain	postnatal day 63	postnatal	Male	Mus musculus
ERR2588673	1955sTSm.Mouse.Cerebellum.9wpb.Male	hindbrain	postnatal day 63	postnatal	Male	Mus musculus
ERR2588666	1960sTS.Mouse.Brain.9wpb.Female	forebrain	postnatal day 63	postnatal	Female	Mus musculus
ERR2588674	1961sTS.Mouse.Cerebellum.9wpb.Female	hindbrain	postnatal day 63	postnatal	Female	Mus musculus

## Sheet: Table S12B
Table S12B Metadata of RNA-seq datasets of human brain samples from an independent study Duffy et al.
Accession	Sample id	Stage	Body site	Library layout	Library selection	Species	Gender
SRR15906495	Adult1	Adult	Brain	SINGLE	PolyA	Homo sapiens	male
SRR15906496	Adult10	Adult	Brain	SINGLE	PolyA	Homo sapiens	female
SRR15906497	Adult11	Adult	Brain	SINGLE	PolyA	Homo sapiens	male
SRR15906498	Adult12	Adult	Brain	SINGLE	PolyA	Homo sapiens	male
SRR15906499	Adult13	Adult	Brain	SINGLE	PolyA	Homo sapiens	female
SRR15906500	Adult14	Adult	Brain	SINGLE	PolyA	Homo sapiens	female
SRR15906501	Adult15	Adult	Brain	SINGLE	PolyA	Homo sapiens	male
SRR15906502	Adult16	Adult	Brain	SINGLE	PolyA	Homo sapiens	female
SRR15906503	Adult17	Adult	Brain	SINGLE	PolyA	Homo sapiens	male
SRR15906504	Adult18	Adult	Brain	SINGLE	PolyA	Homo sapiens	male
SRR15906505	Adult19	Adult	Brain	SINGLE	PolyA	Homo sapiens	male
SRR15906506	Adult2	Adult	Brain	SINGLE	PolyA	Homo sapiens	male
SRR15906507	Adult20	Adult	Brain	SINGLE	PolyA	Homo sapiens	male
SRR15906508	Adult21	Adult	Brain	SINGLE	PolyA	Homo sapiens	male
SRR15906363	Adult22	Adult	Brain	SINGLE	PolyA	Homo sapiens	male
SRR15906364	Adult23	Adult	Brain	SINGLE	PolyA	Homo sapiens	male
SRR15906365	Adult24	Adult	Brain	SINGLE	PolyA	Homo sapiens	male
SRR15906366	Adult25	Adult	Brain	SINGLE	PolyA	Homo sapiens	female
SRR15906367	Adult26	Adult	Brain	SINGLE	PolyA	Homo sapiens	female
SRR15906368	Adult27	Adult	Brain	SINGLE	PolyA	Homo sapiens	female
SRR15906369	Adult28	Adult	Brain	SINGLE	PolyA	Homo sapiens	male
SRR15906370	Adult29	Adult	Brain	SINGLE	PolyA	Homo sapiens	female
SRR15906371	Adult3	Adult	Brain	SINGLE	PolyA	Homo sapiens	male
SRR15906372	Adult30	Adult	Brain	SINGLE	PolyA	Homo sapiens	male
SRR15906373	Adult31	Adult	Brain	SINGLE	PolyA	Homo sapiens	female
SRR15906374	Adult32	Adult	Brain	SINGLE	PolyA	Homo sapiens	female
SRR15906375	Adult33	Adult	Brain	SINGLE	PolyA	Homo sapiens	female
SRR15906376	Adult34	Adult	Brain	SINGLE	PolyA	Homo sapiens	female
SRR15906377	Adult35	Adult	Brain	SINGLE	PolyA	Homo sapiens	female
SRR15906378	Adult36	Adult	Brain	SINGLE	PolyA	Homo sapiens	male
SRR15906379	Adult37	Adult	Brain	SINGLE	PolyA	Homo sapiens	female
SRR15906380	Adult38	Adult	Brain	SINGLE	PolyA	Homo sapiens	female
SRR15906381	Adult39	Adult	Brain	SINGLE	PolyA	Homo sapiens	male
SRR15906382	Adult4	Adult	Brain	SINGLE	PolyA	Homo sapiens	male
SRR15906383	Adult40	Adult	Brain	SINGLE	PolyA	Homo sapiens	male
SRR15906384	Adult41	Adult	Brain	SINGLE	PolyA	Homo sapiens	female
SRR15906385	Adult42	Adult	Brain	SINGLE	PolyA	Homo sapiens	female
SRR15906386	Adult43	Adult	Brain	SINGLE	PolyA	Homo sapiens	male
SRR15906387	Adult5	Adult	Brain	SINGLE	PolyA	Homo sapiens	male
SRR15906388	Adult6	Adult	Brain	SINGLE	PolyA	Homo sapiens	male
SRR15906389	Adult7	Adult	Brain	SINGLE	PolyA	Homo sapiens	male
SRR15906390	Adult8	Adult	Brain	SINGLE	PolyA	Homo sapiens	male
SRR15906391	Adult9	Adult	Brain	SINGLE	PolyA	Homo sapiens	female
SRR15906392	Fetal1	Fetal	Brain	SINGLE	PolyA	Homo sapiens	male
SRR15906393	Fetal10	Fetal	Brain	SINGLE	PolyA	Homo sapiens	male
SRR15906394	Fetal11	Fetal	Brain	SINGLE	PolyA	Homo sapiens	male
SRR15906395	Fetal12	Fetal	Brain	SINGLE	PolyA	Homo sapiens	female
SRR15906396	Fetal13	Fetal	Brain	SINGLE	PolyA	Homo sapiens	female
SRR15906397	Fetal14	Fetal	Brain	SINGLE	PolyA	Homo sapiens	male
SRR15906398	Fetal15	Fetal	Brain	SINGLE	PolyA	Homo sapiens	male
SRR15906399	Fetal16	Fetal	Brain	SINGLE	PolyA	Homo sapiens	female
SRR15906400	Fetal17	Fetal	Brain	SINGLE	PolyA	Homo sapiens	male
SRR15906401	Fetal18	Fetal	Brain	SINGLE	PolyA	Homo sapiens	female
SRR15906402	Fetal19	Fetal	Brain	SINGLE	PolyA	Homo sapiens	female
SRR15906403	Fetal2	Fetal	Brain	SINGLE	PolyA	Homo sapiens	female
SRR15906404	Fetal20	Fetal	Brain	SINGLE	PolyA	Homo sapiens	female
SRR15906405	Fetal21	Fetal	Brain	SINGLE	PolyA	Homo sapiens	male
SRR15906406	Fetal22	Fetal	Brain	SINGLE	PolyA	Homo sapiens	female
SRR15906407	Fetal23	Fetal	Brain	SINGLE	PolyA	Homo sapiens	male
SRR15906408	Fetal24	Fetal	Brain	SINGLE	PolyA	Homo sapiens	female
SRR15906409	Fetal25	Fetal	Brain	SINGLE	PolyA	Homo sapiens	male
SRR15906410	Fetal26	Fetal	Brain	SINGLE	PolyA	Homo sapiens	female
SRR15906411	Fetal27	Fetal	Brain	SINGLE	PolyA	Homo sapiens	male
SRR15906412	Fetal28	Fetal	Brain	SINGLE	PolyA	Homo sapiens	female
SRR15906413	Fetal29	Fetal	Brain	SINGLE	PolyA	Homo sapiens	male
SRR15906414	Fetal3	Fetal	Brain	SINGLE	PolyA	Homo sapiens	male
SRR15906415	Fetal30	Fetal	Brain	SINGLE	PolyA	Homo sapiens	male
SRR15906416	Fetal4	Fetal	Brain	SINGLE	PolyA	Homo sapiens	male
SRR15906417	Fetal5	Fetal	Brain	SINGLE	PolyA	Homo sapiens	female
SRR15906418	Fetal6	Fetal	Brain	SINGLE	PolyA	Homo sapiens	female
SRR15906419	Fetal7	Fetal	Brain	SINGLE	PolyA	Homo sapiens	female
SRR15906420	Fetal8	Fetal	Brain	SINGLE	PolyA	Homo sapiens	male
SRR15906421	Fetal9	Fetal	Brain	SINGLE	PolyA	Homo sapiens	male
