# Supplementary material for: A Human-specific Protein Regulated by Alternative Polyadenylation Shapes Uniqueness of Human Brain Development
Source: Genomics Proteomics Bioinformatics. 2025 Dec 13;23(6):qzaf125. doi: 10.1093/gpbjnl/qzaf125 (PMC13197124; doi:10.1093/gpbjnl/qzaf125)
Supplement: qzaf125_Supplementary_Data [file qzaf125_supplementary_data.zip › Table S13.xlsx]

## Sheet: Sheet1
Table S13 The gene models of ZNF271P orthologs annotated by Ensembl 106
Common name	Scientific name	Gene annotated by Ensembl	Orthologous region in GenTree	Genome assembly in GenTree	Genome assembly in Ensembl 106	LiftOver	Blastn	Orthologous region in Ensembl
chimpanzee	Pan troglodytes	ENSPTRG00000047230	chr18:31047954-31114166	pantro3	panTro5	chr18:32415050-32481255		http://apr2022.archive.ensembl.org/Pan_troglodytes/Location/View?r=18%3A32415050-32481255
macaque	Macaca mulatta	ENSMMUG00000049532	chr18:29222674-29255301	rheMac3	rheMac10		chr18:47184732-47195154	http://apr2022.archive.ensembl.org/Macaca_mulatta/Location/View?r=18%3A47184732-47195154
mouse	Mus musculus	ENSMUSG00000063281	chr18:23989306-24005862	mm10	mm39	chr18:24122363-24138919		http://apr2022.archive.ensembl.org/Mus_musculus/Location/View?r=18%3A24122363-24138919
dog	Canis lupus familiaris	ENSCAFG00845006933	chr7:54713997-54728258	canFam3	ROS_Cfam_1.0		chr7:54685145-54699397	http://apr2022.archive.ensembl.org/Canis_lupus_familiaris/Location/View?r=7%3A54685145-54699397
elephant	Loxodonta africana	ENSLAFG00000018574	scaffold_4:64983789-65072138	loxAfr3	loxArf3			http://apr2022.archive.ensembl.org/Loxodonta_africana/Location/View?r=scaffold_4%3A64983789-65072138
Note: The regions orthologous to ZNF271P in other species were identified by GenTree. The orthologous regions corresponding to genome assemblies used in Ensembl v106 were obtained using LiftOver or Blastn. Gene models were manually reviewed in the region.
